# Supplementary material for: Genome Anchored QTLs for Biomass Productivity in Hybrid Populus Grown under Contrasting Environments
Source: PLoS One. 2013 Jan 29;8(1):e54468. doi: 10.1371/journal.pone.0054468 (PMC3558514; doi:10.1371/journal.pone.0054468)
Supplement: Table S1 — SSR markers mapping in QTL intervals based on physical positions on the Populus genome assembly. (XLSX) [file pone.0054468.s001.xlsx]

## Sheet: Sheet1
Table S1 SSR markers mapping in QTL intervals based on physical positions on the Populus genome assembly
QTL	Marker ID	Scaffold	Start	End	Length based on genomic sequence	SSR Type
BM-1	PMGC_2789	scaffold_1	8495550	8495787	237	Intergenic
BM-1	GCPM_988-1	scaffold_1	8747004	8747167	163	Intergenic
BM-1	GCPM_2215-1	scaffold_1	8861008	8861237	229	Intergenic
BM-1	GCPM_3676-2	scaffold_1	8988707	8988902	195	Genic/Intergenic
BM-1	GCPM_3676-1	scaffold_1	8988927	8989146	219	Genic
BM-1	GCPM_2040-1	scaffold_1	9059779	9059954	175	Intergenic
BM-1	ORPM_137	scaffold_1	9087325	9087505	180	Genic
BM-1	ORPM_447	scaffold_1	9087408	9087605	197	Genic
BM-1	GCPM_124	scaffold_1	9131198	9131396	198	Genic
BM-1	GCPM_595	scaffold_1	9427686	9427799	113	Intergenic
BM-1	PMGC_634	scaffold_1	9465359	9465593	234	Intergenic
BM-1	GCPM_2189-1	scaffold_1	9503211	9503348	137	Intergenic
BM-1	GCPM_1712-1	scaffold_1	9503211	9503348	137	Intergenic
BM-1	GCPM_3428	scaffold_1	9681695	9681873	178	Intergenic
BM-1	GCPM_1092-1	scaffold_1	10363382	10363608	226	Intergenic
BM-1	GCPM_2098-2	scaffold_1	10434423	10434625	202	Genic
BM-1	GCPM_2098-1	scaffold_1	10434785	10434956	171	Genic
BM-1	GCPM_3979-1	scaffold_1	10435193	10435388	195	Genic
BM-1	GCPM_238-1	scaffold_1	10508508	10508696	188	Genic
BM-1	GCPM_2704	scaffold_1	11517764	11517962	198	Intergenic
BM-1	GCPM_1449	scaffold_1	11765538	11765766	228	Intergenic
BM-1	GCPM_3308-1	scaffold_1	12536124	12536285	161	Intergenic
BM-1	GCPM_735-1	scaffold_1	12773063	12773170	107	Genic
BM-1	GCPM_2064-1	scaffold_1	13210128	13210310	182	Intergenic
BM-1	GCPM_3112-1	scaffold_1	13913038	13913244	206	Intergenic
BM-1	GCPM_715-1	scaffold_1	13919168	13919290	122	Genic
BM-1	GCPM_3759-1	scaffold_1	13919196	13919290	94	Genic
BM-1	GCPM_3093-1	scaffold_1	13919196	13919290	94	Genic
BM-1	GCPM_580	scaffold_1	14055635	14055761	126	Intergenic
BM-1	GCPM_3783-1	scaffold_1	14425374	14425512	138	Intergenic
BM-1	GCPM_2919-1	scaffold_1	14538628	14538886	258	Intergenic
BM-1	PMGC_2852	scaffold_1	14548235	14548351	116	Intergenic
BM-2	PMGC_667	scaffold_2	3564397	3564603	206	Intergenic
BM-2	GCPM_1823-1	scaffold_2	3620061	3620248	187	Genic
BM-2	GCPM_2376-1	scaffold_2	3723339	3723548	209	Intergenic
BM-2	GCPM_3771-1	scaffold_2	3825514	3825727	213	Genic
BM-2	ORPM_102	scaffold_2	3951056	3951290	234	Genic
BM-2	GCPM_2986-1	scaffold_2	4678327	4678467	140	Intergenic
BM-2	PMGC_422	scaffold_2	4841143	4841310	167	Intergenic
BM-2	GCPM_2839-1	scaffold_2	4875956	4876166	210	Intergenic
BM-2	GCPM_2162	scaffold_2	5341712	5341902	190	Genic
BM-2	ORPM_222	scaffold_2	5470864	5471055	191	Genic
BM-2	GCPM_1972-1	scaffold_2	6228671	6228899	228	Intergenic/Genic
BM-2	ORPM_286	scaffold_2	6298183	6298348	165	Intergenic
BM-3	PMGC_2840	scaffold_5	22033839	22034047	208	Intergenic
BM-3	GCPM_2858-2	scaffold_5	22288153	22288373	220	Intergenic
BM-3	GCPM_2858-1	scaffold_5	22288466	22288694	228	Intergenic
BM-3	GCPM_1317-2	scaffold_5	22379745	22379850	105	Intergenic
BM-3	GCPM_1603-1	scaffold_5	22507189	22507359	170	Intergenic/Genic
BM-3	GCPM_921-1	scaffold_5	22539559	22539795	236	Intergenic
BM-3	GCPM_3835-1	scaffold_5	22558142	22558270	128	Intergenic
BM-3	GCPM_3537-1	scaffold_5	22558142	22558270	128	Intergenic
BM-3	GCPM_3647-1	scaffold_5	22604890	22605086	196	Genic
BM-3	GCPM_1619-1	scaffold_5	22632223	22632358	135	Intergenic
BM-3	GCPM_20	scaffold_5	23171353	23171568	215	Intergenic
BM-3	PMGC_2839	scaffold_5	23254303	23254499	196	Intergenic
BM-4	PMGC_2140	scaffold_7	3628618	3628791	173	Intergenic
BM-4	GCPM_1108-1	scaffold_7	3686501	3686691	190	Intergenic
BM-4	GCPM_1108-2	scaffold_7	3686668	3686838	170	Intergenic
BM-4	GCPM_3644-2	scaffold_7	3739783	3739908	125	Intergenic
BM-4	GCPM_2155-2	scaffold_7	3739783	3739907	124	Intergenic
BM-4	GCPM_3644-1	scaffold_7	3739888	3740112	224	Intergenic
BM-4	GCPM_2155-1	scaffold_7	3739888	3740109	221	Intergenic
BM-4	GCPM_1582-1	scaffold_7	3872551	3872673	122	Intergenic
BM-4	GCPM_856-1	scaffold_7	4064559	4064686	127	Intergenic
BM-4	GCPM_3640	scaffold_7	4484545	4484777	232	Intergenic
BM-4	GCPM_654-2	scaffold_7	4824075	4824224	149	Genic
BM-4	GCPM_3735-1	scaffold_7	5267600	5267731	131	Intergenic
BM-4	GCPM_2320-1	scaffold_7	5331421	5331558	137	Genic
BM-4	GCPM_211-1	scaffold_7	5339060	5339222	162	Genic/Intergenic
BM-4	GCPM_278-1	scaffold_7	5460407	5460613	206	Intergenic
BM-4	GCPM_3185-2	scaffold_7	5484786	5484973	187	Intergenic
BM-4	GCPM_3185-1	scaffold_7	5484953	5485056	103	Intergenic
BM-4	GCPM_2724-1	scaffold_7	5607592	5607773	181	Intergenic
BM-4	GCPM_974-1	scaffold_7	5737984	5738118	134	Intergenic
BM-4	GCPM_1978-1	scaffold_7	5991127	5991337	210	Intergenic
BM-4	GCPM_1479-1	scaffold_7	6171686	6171860	174	Genic
BM-4	GCPM_1479-2	scaffold_7	6171925	6172088	163	Genic
BM-4	GCPM_3738-1	scaffold_7	6542381	6542502	121	Genic/Intergenic
BM-4	GCPM_354	scaffold_7	6622528	6622685	157	Genic
BM-4	GCPM_2435-1	scaffold_7	6639057	6639193	136	Intergenic
BM-4	GCPM_3904-1	scaffold_7	6703462	6703684	222	Intergenic
BM-4	GCPM_1780-1	scaffold_7	6908005	6908137	132	Genic
BM-4	GCPM_1793-1	scaffold_7	6908032	6908137	105	Genic
BM-4	GCPM_2249	scaffold_7	7201015	7201150	135	Genic
BM-4	GCPM_3645-1	scaffold_7	7906989	7907207	218	Intergenic
BM-4	GCPM_438-1	scaffold_7	8050065	8050261	196	Intergenic
BM-4	WPMS_17	scaffold_7	8695998	8696132	134	Genic
BM-5	ORPM_92	scaffold_8	3431936	3432142	206	Genic
BM-5	GCPM_1344-2	scaffold_8	3612470	3612690	220	Genic
BM-5	GCPM_1344-1	scaffold_8	3612557	3612729	172	Genic/Intergenic
BM-5	GCPM_3336-1	scaffold_8	3683009	3683201	192	Intergenic
BM-5	GCPM_3036-1	scaffold_8	4013974	4014124	150	Genic
BM-5	GCPM_2307-1	scaffold_8	4121344	4121505	161	Intergenic
BM-5	GCPM_33-1	scaffold_8	4125578	4125743	165	Genic
BM-5	ORPM_11	scaffold_8	4619543	4619727	184	Genic/Intergenic
BM-5	GCPM_2592-1	scaffold_8	5003270	5003438	168	Intergenic
BM-5	GCPM_3543	scaffold_8	5044910	5045058	148	Genic
BM-5	GCPM_1944-1	scaffold_8	5044910	5045058	148	Genic
BM-5	GCPM_2545	scaffold_8	5051202	5051383	181	Intergenic
BM-5	GCPM_2062	scaffold_8	5051202	5051383	181	Intergenic
BM-5	GCPM_346	scaffold_8	5231861	5232019	158	Intergenic
BM-5	GCPM_3942-1	scaffold_8	5274688	5274805	117	Intergenic
BM-5	GCPM_3916-1	scaffold_8	5274688	5274805	117	Intergenic
BM-5	GCPM_2721-1	scaffold_8	5703101	5703321	220	Intergenic
BM-5	GCPM_2586	scaffold_8	5797125	5797351	226	Intergenic
BM-5	GCPM_3400-1	scaffold_8	5926023	5926219	196	Intergenic
BM-5	GCPM_3984-1	scaffold_8	5927922	5928068	146	Genic
BM-5	GCPM_1840-1	scaffold_8	6184294	6184495	201	Genic/Intergenic
BM-5	GCPM_345-2	scaffold_8	6252994	6253127	133	Intergenic
BM-5	GCPM_345-1	scaffold_8	6253108	6253276	168	Intergenic
BM-5	GCPM_31-1	scaffold_8	6253108	6253276	168	Intergenic
BM-5	GCPM_1986-1	scaffold_8	6307568	6307784	216	Intergenic
BM-5	PMGC_61	scaffold_8	6434951	6435311	360	Intergenic/Genic
BM-5	GCPM_3322-1	scaffold_8	6443823	6443986	163	Intergenic
BM-5	GCPM_897-1	scaffold_8	6490869	6491024	155	Intergenic
BM-5	PMGC_2610	scaffold_8	6496974	6497063	89	Genic
BM-5	ORPM_411	scaffold_8	6550340	6550529	189	Genic
BM-5	ORPM_374	scaffold_8	6575397	6575591	194	Intergenic
BM-5	ORPM_373	scaffold_8	6587983	6588179	196	Intergenic
BM-5	ORPM_413	scaffold_8	6591184	6591387	203	Intergenic
BM-5	ORPM_377	scaffold_8	6598325	6598530	205	Intergenic
BM-6	PMGC_14	scaffold_13	569009	569219	210	Intergenic
BM-6	GCPM_2790-1	scaffold_13	813202	813369	167	Intergenic
BM-6	GCPM_844-1	scaffold_13	815591	815786	195	Intergenic
BM-6	GCPM_3574-1	scaffold_13	817443	817597	154	Intergenic
BM-6	GCPM_1353	scaffold_13	817443	817597	154	Intergenic
BM-6	GCPM_849-1	scaffold_13	905937	906162	225	Intergenic
BM-6	GCPM_3087-1	scaffold_13	905937	906162	225	Intergenic
BM-6	GCPM_922-1	scaffold_13	944710	944915	205	Intergenic
BM-6	GCPM_3560-1	scaffold_13	944814	945015	201	Intergenic
BM-6	GCPM_3892-1	scaffold_13	999431	999569	138	Genic/Intergenic
BM-6	GCPM_264-1	scaffold_13	999431	999569	138	Genic/Intergenic
BM-6	ORPM_63	scaffold_13	1019911	1020128	217	Genic
BM-6	GCPM_2312-1	scaffold_13	1169646	1169841	195	Intergenic
BM-6	GCPM_2167	scaffold_13	1519751	1519931	180	Intergenic
BM-6	GCPM_3856-1	scaffold_13	1740826	1741009	183	Genic
BM-6	GCPM_1461-1	scaffold_13	1805946	1806170	224	Intergenic
BM-6	GCPM_3301-1	scaffold_13	1834945	1835156	211	Intergenic
BM-6	GCPM_1953-1	scaffold_13	1834945	1835156	211	Intergenic
BM-6	GCPM_2556-1	scaffold_13	2046640	2046749	109	Intergenic
BM-6	GCPM_2886-1	scaffold_13	2149213	2149422	209	Genic
BM-6	GCPM_2894	scaffold_13	2181049	2181254	205	Genic
BM-6	GCPM_3420-1	scaffold_13	2473752	2473889	137	Intergenic
BM-6	GCPM_2441-1	scaffold_13	2473752	2473889	137	Intergenic
BM-6	GCPM_2448-1	scaffold_13	2479209	2479334	125	Genic
BM-6	GCPM_4054-1	scaffold_13	2534563	2534788	225	Intergenic/Genic
BM-6	ORPM_100	scaffold_13	2664966	2665161	195	Genic
BM-6	ORPM_55	scaffold_13	2666154	2666357	203	Intergenic
BM-6	GCPM_50-1	scaffold_13	2726658	2726837	179	Intergenic
BM-6	WPMS_22	scaffold_13	2938175	2938303	128	Intergenic
BM-6	GCPM_316	scaffold_13	3014799	3014908	109	Genic/Intergenic
BM-6	GCPM_3351-1	scaffold_13	3149041	3149217	176	Intergenic
BM-6	GCPM_2626-1	scaffold_13	3556150	3556310	160	Intergenic
BM-6	GCPM_213-1	scaffold_13	3628315	3628525	210	Intergenic
BM-6	GCPM_1881-1	scaffold_13	3628315	3628525	210	Intergenic
BM-6	GCPM_3722-2	scaffold_13	3753268	3753394	126	Intergenic
BM-6	PMGC_2658	scaffold_13	4094677	4094919	242	Genic
BM-7	GCPM_1940	scaffold_14	1625299	1625507	208	Intergenic
BM-7	GCPM_216-1	scaffold_14	1802812	1802868	56	Intergenic
BM-7	GCPM_395-1	scaffold_14	2389744	2389935	191	Intergenic
BM-7	GCPM_2338-1	scaffold_14	2912655	2912786	131	Genic
BM-7	GCPM_2351-1	scaffold_14	3084739	3084917	178	Intergenic
BM-7	GCPM_3871-1	scaffold_14	3324432	3324648	216	Genic
BM-7	GCPM_2701	scaffold_14	3832787	3832930	143	Intergenic
BM-7	GCPM_323	scaffold_14	3938521	3938727	206	Intergenic
BM-8	PMGC_451	scaffold_17	4334513	4334709	196	Intergenic
BM-8	GCPM_3747-1	scaffold_17	4564123	4564335	212	Intergenic
BM-8	GCPM_2882-1	scaffold_17	4564123	4564335	212	Intergenic
BM-8	GCPM_880	scaffold_17	4604457	4604612	155	Intergenic
BM-8	GCPM_303-1	scaffold_17	5192839	5193038	199	Intergenic
BM-8	GCPM_1607-1	scaffold_17	5552699	5552819	120	Intergenic
BM-8	GCPM_1859-1	scaffold_17	6119346	6119462	116	Intergenic
BM-8	GCPM_3359	scaffold_17	6168122	6168294	172	Intergenic
BM-8	GCPM_1863-1	scaffold_17	6727871	6727981	110	Intergenic
BM-8	GCPM_1656-1	scaffold_17	6917851	6918060	209	Intergenic
BM-8	GCPM_908-1	scaffold_17	6927370	6927538	168	Intergenic
BM-8	GCPM_297-1	scaffold_17	6957161	6957374	213	Intergenic
BM-8	GCPM_3225-1	scaffold_17	7141145	7141358	213	Intergenic
BM-8	GCPM_2683-1	scaffold_17	7689938	7690045	107	Intergenic
BM-8	GCPM_3740-1	scaffold_17	7896090	7896319	229	Intergenic
BM-8	GCPM_2271-1	scaffold_17	8208003	8208173	170	Intergenic
BM-8	GCPM_2483	scaffold_17	9694232	9694457	225	Intergenic
BM-8	GCPM_1232-1	scaffold_17	10059534	10059757	223	Intergenic
BM-8	GCPM_3421-1	scaffold_17	10495473	10495661	188	Intergenic
BM-8	GCPM_1086-1	scaffold_17	10495481	10495711	230	Intergenic
BM-8	GCPM_2662	scaffold_17	10566949	10567068	119	Intergenic
BM-8	GCPM_2728	scaffold_17	10607250	10607372	122	Intergenic
BM-8	GCPM_3742-1	scaffold_17	10610584	10610758	174	Intergenic
BM-8	GCPM_1216-1	scaffold_17	10957257	10957461	204	Intergenic
BM-8	GCPM_265	scaffold_17	11065733	11065874	141	Intergenic/Genic
BM-8	GCPM_3025-1	scaffold_17	11156350	11156474	124	Intergenic
BM-8	GCPM_2834	scaffold_17	11645939	11646091	152	Intergenic
BM-8	GCPM_3494-1	scaffold_17	12393191	12393372	181	Intergenic
BM-8	GCPM_270-1	scaffold_17	12543314	12543502	188	Intergenic
BM-8	GCPM_2971-1	scaffold_17	12543427	12543570	143	Intergenic
BM-8	PMGC_325	scaffold_17	13148856	13149148	292	Intergenic/Genic
