# Supplementary material for: Genome Anchored QTLs for Biomass Productivity in Hybrid Populus Grown under Contrasting Environments
Source: PLoS One. 2013 Jan 29;8(1):e54468. doi: 10.1371/journal.pone.0054468 (PMC3558514; doi:10.1371/journal.pone.0054468)
Supplement: Table S3 — Gene duplication within and between QTL intervals identified from stem height and diameter in an F2 Populus pedigree. (XLSX) [file pone.0054468.s003.xlsx]

## Sheet: Gene_Duplicates
Table S3 Gene duplication within and between QTL intervals identified from stem height and diameter in an F2 Populus pedigree
Gene_Name	Chromosome_Name	QTL	Gene_Start	Gene_End	PFAM_Description
POPTR_0001s17580	scaffold_1	BM-1	14382142	14383463	2OG-Fe(II) oxygenase superfamily
POPTR_0001s17610	scaffold_1	BM-1	14416374	14417695	2OG-Fe(II) oxygenase superfamily
POPTR_0001s17620	scaffold_1	BM-1	14431493	14432754	2OG-Fe(II) oxygenase superfamily
POPTR_0001s17630	scaffold_1	BM-1	14435684	14436919	2OG-Fe(II) oxygenase superfamily
POPTR_0001s17640	scaffold_1	BM-1	14452136	14454159	2OG-Fe(II) oxygenase superfamily
POPTR_0001s17670	scaffold_1	BM-1	14482984	14484278	2OG-Fe(II) oxygenase superfamily
POPTR_0002s07880	scaffold_2	BM-2	5414072	5415875	2OG-Fe(II) oxygenase superfamily
POPTR_0002s08720	scaffold_2	BM-2	6120846	6122534	2OG-Fe(II) oxygenase superfamily
POPTR_0005s24360	scaffold_5	BM-3	22935535	22937209	2OG-Fe(II) oxygenase superfamily
POPTR_0005s24440	scaffold_5	BM-3	22982624	22984029	2OG-Fe(II) oxygenase superfamily
POPTR_0007s09270	scaffold_7	BM-4	8640117	8642652	2OG-Fe(II) oxygenase superfamily
POPTR_0008s06930	scaffold_8	BM-5	4176536	4179510	2OG-Fe(II) oxygenase superfamily
POPTR_0008s10100	scaffold_8	BM-5	6328367	6332316	2OG-Fe(II) oxygenase superfamily
POPTR_0013s04220	scaffold_13	BM-6	2809514	2811782	2OG-Fe(II) oxygenase superfamily
POPTR_0017s07600	scaffold_17	BM-8	5912436	5914452	2OG-Fe(II) oxygenase superfamily
POPTR_0017s07620	scaffold_17	BM-8	5924461	5926565	2OG-Fe(II) oxygenase superfamily
POPTR_0017s07630	scaffold_17	BM-8	5935707	5938002	2OG-Fe(II) oxygenase superfamily
POPTR_0017s11150	scaffold_17	BM-8	10803223	10808225	2OG-Fe(II) oxygenase superfamily
POPTR_0017s11170	scaffold_17	BM-8	10830525	10831956	2OG-Fe(II) oxygenase superfamily
POPTR_0001s13590	scaffold_1	BM-1	10650251	10657720	ABC transporter
POPTR_0001s14620	scaffold_1	BM-1	11468327	11475346	ABC transporter
POPTR_0001s14630	scaffold_1	BM-1	11479436	11486559	ABC transporter
POPTR_0001s14650	scaffold_1	BM-1	11505508	11513179	ABC transporter
POPTR_0001s14660	scaffold_1	BM-1	11544489	11552017	ABC transporter
POPTR_0001s17570	scaffold_1	BM-1	14349950	14357651	ABC transporter
POPTR_0007s06620	scaffold_7	BM-4	5032448	5039181	ABC transporter
POPTR_0008s09830	scaffold_8	BM-5	6095094	6104164	ABC transporter
POPTR_0008s09840	scaffold_8	BM-5	6106706	6115499	ABC transporter
POPTR_0017s07790	scaffold_17	BM-8	6053064	6055447	ABC transporter
POPTR_0017s07820	scaffold_17	BM-8	6124396	6127218	ABC transporter
POPTR_0017s09780	scaffold_17	BM-8	8405304	8409600	ABC transporter
POPTR_0001s16560	scaffold_1	BM-1	13327039	13332805	ABC transporter transmembrane region
POPTR_0017s11030	scaffold_17	BM-8	10683818	10689893	ABC transporter transmembrane region
POPTR_0017s11750	scaffold_17	BM-8	11525257	11532736	ABC transporter transmembrane region
POPTR_0017s12120	scaffold_17	BM-8	12290668	12295828	ABC transporter transmembrane region
POPTR_0001s14410	scaffold_1	BM-1	11295418	11305423	ABC1 family
POPTR_0002s06180	scaffold_2	BM-2	4137598	4145091	ABC1 family
POPTR_0007s06450	scaffold_7	BM-4	4800813	4811553	ABC1 family
POPTR_0008s06780	scaffold_8	BM-5	4065439	4071036	ABC1 family
POPTR_0001s13490	scaffold_1	BM-1	10564823	10569147	ACT domain
POPTR_0002s07070	scaffold_2	BM-2	4793473	4805531	ACT domain
POPTR_0002s07550	scaffold_2	BM-2	5150959	5157319	ACT domain
POPTR_0007s09290	scaffold_7	BM-4	8650866	8657262	ACT domain
POPTR_0008s07820	scaffold_8	BM-5	4810834	4818314	ACT domain
POPTR_0001s15530	scaffold_1	BM-1	12367283	12374608	Acyl-CoA dehydrogenase, middle domain
POPTR_0007s05710	scaffold_7	BM-4	3845429	3849785	Acyl-CoA dehydrogenase, middle domain
POPTR_0008s09940	scaffold_8	BM-5	6155149	6157381	ADP-ribosylation factor family
POPTR_0013s01120	scaffold_13	BM-6	613730	615822	ADP-ribosylation factor family
POPTR_0013s01130	scaffold_13	BM-6	616538	619423	ADP-ribosylation factor family
POPTR_0001s15740	scaffold_1	BM-1	12548540	12561004	Agenet domain
POPTR_0001s17380	scaffold_1	BM-1	14184320	14187008	Agenet domain
POPTR_0005s23770	scaffold_5	BM-3	22510092	22512668	Agenet domain
POPTR_0002s06670	scaffold_2	BM-2	4484836	4488805	Alba
POPTR_0013s04020	scaffold_13	BM-6	2650570	2652850	Alba
POPTR_0001s15070	scaffold_1	BM-1	11904525	11906119	Alcohol dehydrogenase transcription factor Myb/SANT-like
POPTR_0008s07140	scaffold_8	BM-5	4336361	4337391	Alcohol dehydrogenase transcription factor Myb/SANT-like
POPTR_0013s03670	scaffold_13	BM-6	2339183	2343309	Alcohol dehydrogenase transcription factor Myb/SANT-like
POPTR_0001s16730	scaffold_1	BM-1	13513715	13520026	Aldehyde dehydrogenase family
POPTR_0002s08230	scaffold_2	BM-2	5702072	5707699	Aldehyde dehydrogenase family
POPTR_0001s14260	scaffold_1	BM-1	11209181	11212676	Aldo/keto reductase family
POPTR_0002s05640	scaffold_2	BM-2	3707765	3710987	Aldo/keto reductase family
POPTR_0013s03740	scaffold_13	BM-6	2390896	2394411	Aldo/keto reductase family
POPTR_0013s03750	scaffold_13	BM-6	2399334	2402116	Aldo/keto reductase family
POPTR_0017s10680	scaffold_17	BM-8	10165458	10168850	Aldo/keto reductase family
POPTR_0001s16870	scaffold_1	BM-1	13675903	13677415	alpha/beta hydrolase fold
POPTR_0001s17480	scaffold_1	BM-1	14264509	14269801	alpha/beta hydrolase fold
POPTR_0008s09650	scaffold_8	BM-5	5961424	5964770	alpha/beta hydrolase fold
POPTR_0013s01510	scaffold_13	BM-6	858205	859701	alpha/beta hydrolase fold
POPTR_0013s02980	scaffold_13	BM-6	1803022	1805767	alpha/beta hydrolase fold
POPTR_0017s08920	scaffold_17	BM-8	7559994	7565031	alpha/beta hydrolase fold
POPTR_0017s12890	scaffold_17	BM-8	13069123	13072336	alpha/beta hydrolase fold
POPTR_0001s15080	scaffold_1	BM-1	11911079	11913795	Amino acid permease
POPTR_0013s03140	scaffold_13	BM-6	1913310	1915752	Amino acid permease
POPTR_0001s16300	scaffold_1	BM-1	13097999	13102929	Aminotransferase class I and II
POPTR_0002s08650	scaffold_2	BM-2	6058988	6061566	Aminotransferase class I and II
POPTR_0007s05880	scaffold_7	BM-4	4015532	4019675	Aminotransferase class I and II
POPTR_0007s06190	scaffold_7	BM-4	4354307	4358371	Aminotransferase class-III
POPTR_0017s08060	scaffold_17	BM-8	6463304	6466049	Aminotransferase class-III
POPTR_0005s23750	scaffold_5	BM-3	22503545	22505866	Ammonium Transporter Family
POPTR_0013s03780	scaffold_13	BM-6	2438188	2439950	Ammonium Transporter Family
POPTR_0013s04710	scaffold_13	BM-6	3246727	3248127	Ammonium Transporter Family
POPTR_0001s13900	scaffold_1	BM-1	10960217	10962792	AMP-binding enzyme
POPTR_0002s08450	scaffold_2	BM-2	5891443	5898014	AMP-binding enzyme
POPTR_0013s02220	scaffold_13	BM-6	1323964	1332721	AMP-binding enzyme
POPTR_0017s06220	scaffold_17	BM-8	4799925	4804552	AMP-binding enzyme
POPTR_0017s08700	scaffold_17	BM-8	7327142	7342931	AMP-binding enzyme
POPTR_0001s14330	scaffold_1	BM-1	11271055	11272668	Ankyrin repeat
POPTR_0005s24070	scaffold_5	BM-3	22721514	22724434	Ankyrin repeat
POPTR_0007s09310	scaffold_7	BM-4	8665872	8669281	Ankyrin repeat
POPTR_0008s06940	scaffold_8	BM-5	4193238	4196483	Ankyrin repeat
POPTR_0008s09030	scaffold_8	BM-5	5599713	5605310	Ankyrin repeat
POPTR_0013s03960	scaffold_13	BM-6	2588872	2596618	Ankyrin repeat
POPTR_0013s04470	scaffold_13	BM-6	3066231	3071341	Ankyrin repeat
POPTR_0013s05200	scaffold_13	BM-6	3682351	3691425	Ankyrin repeat
POPTR_0001s12820	scaffold_1	BM-1	9938454	9939335	AP2 domain
POPTR_0001s12990	scaffold_1	BM-1	10082120	10085200	AP2 domain
POPTR_0001s14720	scaffold_1	BM-1	11591730	11592577	AP2 domain
POPTR_0001s15390	scaffold_1	BM-1	12210536	12211618	AP2 domain
POPTR_0001s15400	scaffold_1	BM-1	12224379	12225678	AP2 domain
POPTR_0001s15550	scaffold_1	BM-1	12390334	12391092	AP2 domain
POPTR_0001s15710	scaffold_1	BM-1	12527698	12528579	AP2 domain
POPTR_0001s16400	scaffold_1	BM-1	13185669	13188435	AP2 domain
POPTR_0001s16960	scaffold_1	BM-1	13770610	13773745	AP2 domain
POPTR_0002s06620	scaffold_2	BM-2	4437010	4439212	AP2 domain
POPTR_0002s08610	scaffold_2	BM-2	6023692	6024520	AP2 domain
POPTR_0005s24110	scaffold_5	BM-3	22751232	22751759	AP2 domain
POPTR_0005s24450	scaffold_5	BM-3	22987698	22988280	AP2 domain
POPTR_0005s24460	scaffold_5	BM-3	22997527	22998637	AP2 domain
POPTR_0007s05690	scaffold_7	BM-4	3822437	3823920	AP2 domain
POPTR_0007s07090	scaffold_7	BM-4	5410722	5411959	AP2 domain
POPTR_0008s07120	scaffold_8	BM-5	4315368	4316418	AP2 domain
POPTR_0008s07360	scaffold_8	BM-5	4514200	4516124	AP2 domain
POPTR_0008s07610	scaffold_8	BM-5	4670468	4674483	AP2 domain
POPTR_0008s09080	scaffold_8	BM-5	5630740	5631915	AP2 domain
POPTR_0013s04240	scaffold_13	BM-6	2827153	2828110	AP2 domain
POPTR_0013s05330	scaffold_13	BM-6	3813813	3814706	AP2 domain
POPTR_0017s08090	scaffold_17	BM-8	6488992	6489955	AP2 domain
POPTR_0017s08250	scaffold_17	BM-8	6722433	6724082	AP2 domain
POPTR_0017s11470	scaffold_17	BM-8	11217861	11219775	AP2 domain
POPTR_0017s12370	scaffold_17	BM-8	12545465	12546667	AP2 domain
POPTR_0001s12560	scaffold_1	BM-1	9738143	9741150	Armadillo/beta-catenin-like repeat
POPTR_0001s17210	scaffold_1	BM-1	14051551	14055425	Armadillo/beta-catenin-like repeat
POPTR_0002s08160	scaffold_2	BM-2	5649646	5652291	Armadillo/beta-catenin-like repeat
POPTR_0001s15540	scaffold_1	BM-1	12380638	12381888	Ataxin-2 C-terminal region
POPTR_0008s07450	scaffold_8	BM-5	4574851	4575794	Ataxin-2 C-terminal region
POPTR_0017s11530	scaffold_17	BM-8	11267087	11275292	ATP synthase
POPTR_0013s04830	scaffold_13	BM-6	3361661	3365524	ATP synthase
POPTR_0005s23910	scaffold_5	BM-3	22612332	22615222	ATP synthase
POPTR_0002s08330	scaffold_2	BM-2	5808194	5810262	ATP synthase
POPTR_0001s14450	scaffold_1	BM-1	11320991	11334164	ATPase family associated with various cellular activities (AAA)
POPTR_0001s16180	scaffold_1	BM-1	12996908	13001276	ATPase family associated with various cellular activities (AAA)
POPTR_0002s08030	scaffold_2	BM-2	5554444	5557940	ATPase family associated with various cellular activities (AAA)
POPTR_0002s08060	scaffold_2	BM-2	5573096	5577482	ATPase family associated with various cellular activities (AAA)
POPTR_0002s08170	scaffold_2	BM-2	5653472	5657125	ATPase family associated with various cellular activities (AAA)
POPTR_0007s07920	scaffold_7	BM-4	6423620	6430577	ATPase family associated with various cellular activities (AAA)
POPTR_0008s05870	scaffold_8	BM-5	3449470	3452385	ATPase family associated with various cellular activities (AAA)
POPTR_0013s04510	scaffold_13	BM-6	3096678	3098635	ATPase family associated with various cellular activities (AAA)
POPTR_0013s04520	scaffold_13	BM-6	3100495	3103035	ATPase family associated with various cellular activities (AAA)
POPTR_0013s04620	scaffold_13	BM-6	3170982	3185437	ATPase family associated with various cellular activities (AAA)
POPTR_0005s23970	scaffold_5	BM-3	22643699	22644898	AUX/IAA family
POPTR_0005s23980	scaffold_5	BM-3	22654046	22657629	AUX/IAA family
POPTR_0013s03860	scaffold_13	BM-6	2516685	2518478	AUX/IAA family
POPTR_0013s03870	scaffold_13	BM-6	2534586	2537358	AUX/IAA family
POPTR_0001s13460	scaffold_1	BM-1	10537248	10538542	Auxin responsive protein
POPTR_0001s16460	scaffold_1	BM-1	13242043	13242627	Auxin responsive protein
POPTR_0002s05860	scaffold_2	BM-2	3846893	3847187	Auxin responsive protein
POPTR_0002s06470	scaffold_2	BM-2	4318046	4318504	Auxin responsive protein
POPTR_0002s06480	scaffold_2	BM-2	4320510	4320962	Auxin responsive protein
POPTR_0007s08170	scaffold_7	BM-4	6704339	6704755	Auxin responsive protein
POPTR_0013s05150	scaffold_13	BM-6	3646918	3647330	Auxin responsive protein
POPTR_0017s07080	scaffold_17	BM-8	5499143	5499514	Auxin responsive protein
POPTR_0017s07090	scaffold_17	BM-8	5501308	5501891	Auxin responsive protein
POPTR_0017s07100	scaffold_17	BM-8	5505593	5506205	Auxin responsive protein
POPTR_0017s07110	scaffold_17	BM-8	5516330	5516776	Auxin responsive protein
POPTR_0017s07970	scaffold_17	BM-8	6363312	6364687	Auxin responsive protein
POPTR_0001s13110	scaffold_1	BM-1	10193588	10199157	B3 DNA binding domain
POPTR_0002s05590	scaffold_2	BM-2	3660962	3669894	B3 DNA binding domain
POPTR_0017s08820	scaffold_17	BM-8	7407325	7409914	B3 DNA binding domain
POPTR_0002s07020	scaffold_2	BM-2	4752004	4756953	Basic region leucine zipper
POPTR_0017s05610	scaffold_17	BM-8	4399651	4404619	Basic region leucine zipper
POPTR_0001s13310	scaffold_1	BM-1	10401778	10404875	B-box zinc finger
POPTR_0001s15920	scaffold_1	BM-1	12772169	12775718	B-box zinc finger
POPTR_0017s05700	scaffold_17	BM-8	4467509	4469442	B-box zinc finger
POPTR_0017s06660	scaffold_17	BM-8	5105782	5107322	B-box zinc finger
POPTR_0017s06670	scaffold_17	BM-8	5112996	5113832	B-box zinc finger
POPTR_0002s07100	scaffold_2	BM-2	4827127	4829836	BED zinc finger
POPTR_0002s07490	scaffold_2	BM-2	5116947	5117366	BED zinc finger
POPTR_0002s08115	scaffold_2	BM-2	5607812	5611199	BED zinc finger
POPTR_0007s08030	scaffold_7	BM-4	6515768	6517048	BED zinc finger
POPTR_0017s06240	scaffold_17	BM-8	4815763	4818271	BED zinc finger
POPTR_0017s09460	scaffold_17	BM-8	8074005	8076051	BED zinc finger
POPTR_0002s08830	scaffold_2	BM-2	6205968	6211687	Biotin/lipoate A/B protein ligase family
POPTR_0017s12130	scaffold_17	BM-8	12297745	12300702	Biotin/lipoate A/B protein ligase family
POPTR_0008s07410	scaffold_8	BM-5	4543781	4548696	Biotin-requiring enzyme
POPTR_0017s12810	scaffold_17	BM-8	12991443	12994350	Biotin-requiring enzyme
POPTR_0001s12400	scaffold_1	BM-1	9613662	9619293	Bromodomain
POPTR_0017s05980	scaffold_17	BM-8	4619206	4620828	Bromodomain
POPTR_0017s05990	scaffold_17	BM-8	4635767	4638385	Bromodomain
POPTR_0001s15030	scaffold_1	BM-1	11862911	11865977	bZIP transcription factor
POPTR_0001s16580	scaffold_1	BM-1	13345084	13347139	bZIP transcription factor
POPTR_0002s06800	scaffold_2	BM-2	4570987	4575653	bZIP transcription factor
POPTR_0005s23900	scaffold_5	BM-3	22608005	22611531	bZIP transcription factor
POPTR_0007s06180	scaffold_7	BM-4	4347729	4353353	bZIP transcription factor
POPTR_0013s03800	scaffold_13	BM-6	2464692	2469164	bZIP transcription factor
POPTR_0002s07740	scaffold_2	BM-2	5300095	5304335	C1-like domain
POPTR_0017s10890	scaffold_17	BM-8	10452379	10469250	C1-like domain
POPTR_0001s12710	scaffold_1	BM-1	9851681	9853003	C2 domain
POPTR_0007s09320	scaffold_7	BM-4	8689734	8696267	C2 domain
POPTR_0008s06510	scaffold_8	BM-5	3870542	3871778	C2 domain
POPTR_0008s08460	scaffold_8	BM-5	5241771	5247860	C2 domain
POPTR_0013s01930	scaffold_13	BM-6	1112945	1114097	C2 domain
POPTR_0013s03010	scaffold_13	BM-6	1823444	1831411	C2 domain
POPTR_0013s04590	scaffold_13	BM-6	3146276	3148388	C2 domain
POPTR_0013s05220	scaffold_13	BM-6	3715273	3718747	C2 domain
POPTR_0001s16120	scaffold_1	BM-1	12940801	12946302	Calcineurin-like phosphoesterase
POPTR_0008s06110	scaffold_8	BM-5	3614071	3617436	Calcineurin-like phosphoesterase
POPTR_0008s07670	scaffold_8	BM-5	4695670	4699286	Calcineurin-like phosphoesterase
POPTR_0008s09550	scaffold_8	BM-5	5906307	5911334	Calcineurin-like phosphoesterase
POPTR_0013s01620	scaffold_13	BM-6	915979	919384	Calcineurin-like phosphoesterase
POPTR_0013s04310	scaffold_13	BM-6	2916662	2918452	Calcineurin-like phosphoesterase
POPTR_0017s08300	scaffold_17	BM-8	6757649	6762252	Calcineurin-like phosphoesterase
POPTR_0017s08310	scaffold_17	BM-8	6767761	6772054	Calcineurin-like phosphoesterase
POPTR_0001s12690	scaffold_1	BM-1	9837342	9840188	Calreticulin family
POPTR_0017s05490	scaffold_17	BM-8	4348118	4351870	Calreticulin family
POPTR_0008s08060	scaffold_8	BM-5	5004500	5007263	Caspase domain
POPTR_0017s08000	scaffold_17	BM-8	6413502	6415290	Caspase domain
POPTR_0017s08010	scaffold_17	BM-8	6421704	6423102	Caspase domain
POPTR_0001s14700	scaffold_1	BM-1	11576416	11582683	Cation transporter/ATPase, N-terminus
POPTR_0001s16150	scaffold_1	BM-1	12963807	12971224	Cation transporter/ATPase, N-terminus
POPTR_0005s23710	scaffold_5	BM-3	22463559	22467046	Cation transporter/ATPase, N-terminus
POPTR_0013s03400	scaffold_13	BM-6	2098272	2101220	Cation transporter/ATPase, N-terminus
POPTR_0013s03590	scaffold_13	BM-6	2282054	2283028	Cation transporter/ATPase, N-terminus
POPTR_0013s03620	scaffold_13	BM-6	2304794	2308122	Cation transporter/ATPase, N-terminus
POPTR_0013s03760	scaffold_13	BM-6	2416876	2419917	Cation transporter/ATPase, N-terminus
POPTR_0013s02110	scaffold_13	BM-6	1251513	1257921	CBS domain
POPTR_0017s08070	scaffold_17	BM-8	6468565	6471075	CBS domain
POPTR_0001s14460	scaffold_1	BM-1	11335377	11340138	Cellulose synthase
POPTR_0007s07120	scaffold_7	BM-4	5448736	5455893	Cellulose synthase
POPTR_0001s13800	scaffold_1	BM-1	10891847	10893952	Chlorophyll A-B binding protein
POPTR_0008s06720	scaffold_8	BM-5	4016168	4018446	Chlorophyll A-B binding protein
POPTR_0007s07740	scaffold_7	BM-4	6150270	6152715	Clp protease
POPTR_0013s01790	scaffold_13	BM-6	1019031	1023127	Clp protease
POPTR_0001s13970	scaffold_1	BM-1	11001507	11002709	Core histone H2A/H2B/H3/H4
POPTR_0005s23810	scaffold_5	BM-3	22543545	22545234	Core histone H2A/H2B/H3/H4
POPTR_0007s07830	scaffold_7	BM-4	6269883	6271067	Core histone H2A/H2B/H3/H4
POPTR_0013s01890	scaffold_13	BM-6	1095985	1097096	Core histone H2A/H2B/H3/H4
POPTR_0013s02580	scaffold_13	BM-6	1526504	1529323	Core histone H2A/H2B/H3/H4
POPTR_0013s02990	scaffold_13	BM-6	1815171	1817328	Core histone H2A/H2B/H3/H4
POPTR_0001s14100	scaffold_1	BM-1	11071173	11074870	Core-2/I-Branching enzyme
POPTR_0017s11200	scaffold_17	BM-8	10918832	10922921	Core-2/I-Branching enzyme
POPTR_0001s12950	scaffold_1	BM-1	10047579	10050349	CRAL/TRIO, N-terminus
POPTR_0001s15880	scaffold_1	BM-1	12723285	12726242	CRAL/TRIO, N-terminus
POPTR_0017s09620	scaffold_17	BM-8	8269087	8271029	CRAL/TRIO, N-terminus
POPTR_0001s12470	scaffold_1	BM-1	9687152	9692901	CTP synthase N-terminus
POPTR_0008s07970	scaffold_8	BM-5	4912165	4918679	CTP synthase N-terminus
POPTR_0001s16910	scaffold_1	BM-1	13688590	13689906	Cupin
POPTR_0005s23390	scaffold_5	BM-3	22169587	22174247	Cupin
POPTR_0008s08390	scaffold_8	BM-5	5205093	5205707	Cupin
POPTR_0008s10250	scaffold_8	BM-5	6421060	6423082	Cupin
POPTR_0013s04840	scaffold_13	BM-6	3367690	3368521	Cupin
POPTR_0013s04850	scaffold_13	BM-6	3375959	3376790	Cupin
POPTR_0013s04870	scaffold_13	BM-6	3389713	3390650	Cupin
POPTR_0013s04880	scaffold_13	BM-6	3394645	3395429	Cupin
POPTR_0013s04910	scaffold_13	BM-6	3421911	3422626	Cupin
POPTR_0013s04920	scaffold_13	BM-6	3435122	3436086	Cupin
POPTR_0002s07930	scaffold_2	BM-2	5458482	5476379	CW-type Zinc Finger
POPTR_0013s02090	scaffold_13	BM-6	1224930	1233015	CW-type Zinc Finger
POPTR_0002s05370	scaffold_2	BM-2	3503308	3505714	Cyclin
POPTR_0013s02390	scaffold_13	BM-6	1428026	1430075	Cyclin
POPTR_0002s08020	scaffold_2	BM-2	5546571	5550705	Cyclin, N-terminal domain
POPTR_0007s08250	scaffold_7	BM-4	6839762	6844203	Cyclin, N-terminal domain
POPTR_0008s08270	scaffold_8	BM-5	5143888	5149941	Cyclin, N-terminal domain
POPTR_0001s13480	scaffold_1	BM-1	10554294	10558642	Cyclophilin type peptidyl-prolyl cis-trans isomerase/CLD
POPTR_0005s23730	scaffold_5	BM-3	22485958	22492215	Cyclophilin type peptidyl-prolyl cis-trans isomerase/CLD
POPTR_0001s15940	scaffold_1	BM-1	12785498	12790684	Cytidylyltransferase
POPTR_0013s02290	scaffold_13	BM-6	1360985	1361781	Cytidylyltransferase
POPTR_0001s12910	scaffold_1	BM-1	10016741	10018726	Cytochrome P450
POPTR_0001s13990	scaffold_1	BM-1	11021978	11025399	Cytochrome P450
POPTR_0001s16790	scaffold_1	BM-1	13587079	13589399	Cytochrome P450
POPTR_0001s16800	scaffold_1	BM-1	13598000	13599958	Cytochrome P450
POPTR_0002s06150	scaffold_2	BM-2	4108695	4110514	Cytochrome P450
POPTR_0002s06170	scaffold_2	BM-2	4134157	4136135	Cytochrome P450
POPTR_0002s07030	scaffold_2	BM-2	4761758	4764118	Cytochrome P450
POPTR_0005s24200	scaffold_5	BM-3	22811974	22813915	Cytochrome P450
POPTR_0005s24220	scaffold_5	BM-3	22835967	22837828	Cytochrome P450
POPTR_0007s05920	scaffold_7	BM-4	4080115	4081675	Cytochrome P450
POPTR_0007s05940	scaffold_7	BM-4	4099877	4101415	Cytochrome P450
POPTR_0007s05945	scaffold_7	BM-4	4109874	4111663	Cytochrome P450
POPTR_0007s05960	scaffold_7	BM-4	4114621	4116236	Cytochrome P450
POPTR_0007s06240	scaffold_7	BM-4	4399587	4402458	Cytochrome P450
POPTR_0007s06260	scaffold_7	BM-4	4415634	4417246	Cytochrome P450
POPTR_0007s06270	scaffold_7	BM-4	4433882	4435477	Cytochrome P450
POPTR_0007s06300	scaffold_7	BM-4	4453089	4454470	Cytochrome P450
POPTR_0007s06310	scaffold_7	BM-4	4474865	4476682	Cytochrome P450
POPTR_0007s06360	scaffold_7	BM-4	4559349	4560928	Cytochrome P450
POPTR_0007s06370	scaffold_7	BM-4	4571001	4572580	Cytochrome P450
POPTR_0007s06390	scaffold_7	BM-4	4701232	4702805	Cytochrome P450
POPTR_0007s06400	scaffold_7	BM-4	4721606	4723179	Cytochrome P450
POPTR_0007s06410	scaffold_7	BM-4	4739558	4741137	Cytochrome P450
POPTR_0007s06570	scaffold_7	BM-4	4978173	4980091	Cytochrome P450
POPTR_0007s06670	scaffold_7	BM-4	5066673	5068410	Cytochrome P450
POPTR_0007s07300	scaffold_7	BM-4	5600594	5603033	Cytochrome P450
POPTR_0007s07310	scaffold_7	BM-4	5643850	5645932	Cytochrome P450
POPTR_0007s07420	scaffold_7	BM-4	5761936	5764000	Cytochrome P450
POPTR_0007s07700	scaffold_7	BM-4	6097490	6100312	Cytochrome P450
POPTR_0008s06740	scaffold_8	BM-5	4036809	4041384	Cytochrome P450
POPTR_0008s08840	scaffold_8	BM-5	5484919	5487156	Cytochrome P450
POPTR_0008s09850	scaffold_8	BM-5	6121391	6123104	Cytochrome P450
POPTR_0013s02800	scaffold_13	BM-6	1688118	1690171	Cytochrome P450
POPTR_0017s05680	scaffold_17	BM-8	4446519	4448483	Cytochrome P450
POPTR_0017s05690	scaffold_17	BM-8	4457937	4460116	Cytochrome P450
POPTR_0007s07910	scaffold_7	BM-4	6391702	6396528	DEAD/DEAH box helicase
POPTR_0007s08070	scaffold_7	BM-4	6556466	6561870	DEAD/DEAH box helicase
POPTR_0008s07310	scaffold_8	BM-5	4467218	4471821	DEAD/DEAH box helicase
POPTR_0008s08430	scaffold_8	BM-5	5218879	5223585	DEAD/DEAH box helicase
POPTR_0008s07420	scaffold_8	BM-5	4548889	4552995	Development and cell death domain
POPTR_0013s03020	scaffold_13	BM-6	1837146	1839469	Development and cell death domain
POPTR_0017s09910	scaffold_17	BM-8	8631611	8635651	Development and cell death domain
POPTR_0001s12750	scaffold_1	BM-1	9874317	9878858	DHHC zinc finger domain
POPTR_0002s06610	scaffold_2	BM-2	4425835	4430497	DHHC zinc finger domain
POPTR_0007s07050	scaffold_7	BM-4	5389134	5391999	DHHC zinc finger domain
POPTR_0008s09120	scaffold_8	BM-5	5647605	5653313	DHHC zinc finger domain
POPTR_0017s09590	scaffold_17	BM-8	8214564	8216516	DHHC zinc finger domain
POPTR_0001s14070	scaffold_1	BM-1	11063215	11063924	Dirigent-like protein
POPTR_0001s14080	scaffold_1	BM-1	11064911	11066456	Dirigent-like protein
POPTR_0008s06170	scaffold_8	BM-5	3641385	3641942	Dirigent-like protein
POPTR_0001s15360	scaffold_1	BM-1	12181607	12183937	D-mannose binding lectin
POPTR_0002s08700	scaffold_2	BM-2	6106082	6109725	D-mannose binding lectin
POPTR_0013s05640	scaffold_13	BM-6	4051228	4053787	D-mannose binding lectin
POPTR_0013s05650	scaffold_13	BM-6	4055821	4058184	D-mannose binding lectin
POPTR_0001s12510	scaffold_1	BM-1	9707547	9711464	DnaJ domain
POPTR_0001s13760	scaffold_1	BM-1	10835015	10839314	DnaJ domain
POPTR_0001s15840	scaffold_1	BM-1	12675129	12682781	DnaJ domain
POPTR_0001s16500	scaffold_1	BM-1	13293111	13298289	DnaJ domain
POPTR_0002s07530	scaffold_2	BM-2	5140676	5144377	DnaJ domain
POPTR_0007s05840	scaffold_7	BM-4	3983862	3984597	DnaJ domain
POPTR_0007s07670	scaffold_7	BM-4	6031382	6033905	DnaJ domain
POPTR_0008s10140	scaffold_8	BM-5	6364040	6367974	DnaJ domain
POPTR_0013s01210	scaffold_13	BM-6	662523	665136	DnaJ domain
POPTR_0013s02180	scaffold_13	BM-6	1305239	1306932	DnaJ domain
POPTR_0013s03040	scaffold_13	BM-6	1846868	1850611	DnaJ domain
POPTR_0013s05460	scaffold_13	BM-6	3900769	3903682	DnaJ domain
POPTR_0017s07210	scaffold_17	BM-8	5604566	5609445	DnaJ domain
POPTR_0017s08520	scaffold_17	BM-8	7096348	7097970	DnaJ domain
POPTR_0002s07150	scaffold_2	BM-2	4884773	4886065	Dof domain, zinc finger
POPTR_0008s08740	scaffold_8	BM-5	5397461	5400474	Dof domain, zinc finger
POPTR_0017s12080	scaffold_17	BM-8	12235318	12238825	Dof domain, zinc finger
POPTR_0001s16520	scaffold_1	BM-1	13303817	13306129	Dormancy/auxin associated protein
POPTR_0013s01640	scaffold_13	BM-6	927595	930622	Dormancy/auxin associated protein
POPTR_0013s03270	scaffold_13	BM-6	2009750	2014711	Double-stranded RNA binding motif
POPTR_0017s09580	scaffold_17	BM-8	8205884	8207757	Double-stranded RNA binding motif
POPTR_0002s05420	scaffold_2	BM-2	3525544	3531968	Dynamin family
POPTR_0017s06930	scaffold_17	BM-8	5319577	5329759	Dynamin family
POPTR_0001s12370	scaffold_1	BM-1	9584353	9585390	EamA-like transporter family
POPTR_0001s15780	scaffold_1	BM-1	12602047	12605585	EamA-like transporter family
POPTR_0002s06890	scaffold_2	BM-2	4635275	4638584	EamA-like transporter family
POPTR_0002s08490	scaffold_2	BM-2	5931884	5936153	EamA-like transporter family
POPTR_0002s08560	scaffold_2	BM-2	5980304	5983087	EamA-like transporter family
POPTR_0005s24400	scaffold_5	BM-3	22957390	22959611	EamA-like transporter family
POPTR_0008s06380	scaffold_8	BM-5	3786539	3790259	EamA-like transporter family
POPTR_0008s09470	scaffold_8	BM-5	5861179	5866007	EamA-like transporter family
POPTR_0001s17230	scaffold_1	BM-1	14068988	14071796	EF hand
POPTR_0002s07780	scaffold_2	BM-2	5333665	5334395	EF hand
POPTR_0002s08920	scaffold_2	BM-2	6292736	6293572	EF hand
POPTR_0005s23720	scaffold_5	BM-3	22478961	22480133	EF hand
POPTR_0007s07140	scaffold_7	BM-4	5480218	5484146	EF hand
POPTR_0008s07850	scaffold_8	BM-5	4830679	4831185	EF hand
POPTR_0008s07860	scaffold_8	BM-5	4833262	4833861	EF hand
POPTR_0008s08750	scaffold_8	BM-5	5407562	5408071	EF hand
POPTR_0008s08890	scaffold_8	BM-5	5512774	5513572	EF hand
POPTR_0008s10360	scaffold_8	BM-5	6489679	6490200	EF hand
POPTR_0013s03770	scaffold_13	BM-6	2433082	2434973	EF hand
POPTR_0013s04450	scaffold_13	BM-6	3041669	3051753	EF hand
POPTR_0017s05860	scaffold_17	BM-8	4548759	4549868	EF hand
POPTR_0017s08200	scaffold_17	BM-8	6657700	6658736	EF hand
POPTR_0017s12100	scaffold_17	BM-8	12255800	12256702	EF hand
POPTR_0002s07650	scaffold_2	BM-2	5229691	5233197	EGF-like domain
POPTR_0002s07660	scaffold_2	BM-2	5237454	5240768	EGF-like domain
POPTR_0002s07670	scaffold_2	BM-2	5253409	5256765	EGF-like domain
POPTR_0013s03690	scaffold_13	BM-6	2355285	2356802	EGF-like domain
POPTR_0007s08390	scaffold_7	BM-4	7156466	7160073	Elongation factor Tu GTP binding domain
POPTR_0007s08400	scaffold_7	BM-4	7197405	7201378	Elongation factor Tu GTP binding domain
POPTR_0017s11600	scaffold_17	BM-8	11394173	11398548	Elongation factor Tu GTP binding domain
POPTR_0002s08580	scaffold_2	BM-2	5999626	6002644	emp24/gp25L/p24 family/GOLD
POPTR_0008s09020	scaffold_8	BM-5	5594668	5597107	emp24/gp25L/p24 family/GOLD
POPTR_0017s12270	scaffold_17	BM-8	12490331	12493256	emp24/gp25L/p24 family/GOLD
POPTR_0002s06400	scaffold_2	BM-2	4270584	4276227	Endonuclease/Exonuclease/phosphatase family
POPTR_0005s23440	scaffold_5	BM-3	22195857	22198878	Endonuclease/Exonuclease/phosphatase family
POPTR_0007s05740	scaffold_7	BM-4	3868377	3872491	Endonuclease/Exonuclease/phosphatase family
POPTR_0017s11060	scaffold_17	BM-8	10719942	10723517	Endonuclease/Exonuclease/phosphatase family
POPTR_0001s13400	scaffold_1	BM-1	10495359	10497237	Enoyl-CoA hydratase/isomerase family
POPTR_0001s15320	scaffold_1	BM-1	12158566	12162012	Enoyl-CoA hydratase/isomerase family
POPTR_0002s05880	scaffold_2	BM-2	3856523	3861344	Enoyl-CoA hydratase/isomerase family
POPTR_0008s10410	scaffold_8	BM-5	6519204	6520803	Enoyl-CoA hydratase/isomerase family
POPTR_0001s15040	scaffold_1	BM-1	11883599	11887869	ERCC4 domain
POPTR_0007s07000	scaffold_7	BM-4	5340569	5349791	ERCC4 domain
POPTR_0001s13430	scaffold_1	BM-1	10519065	10521361	Exo70 exocyst complex subunit
POPTR_0001s16660	scaffold_1	BM-1	13442943	13445208	Exo70 exocyst complex subunit
POPTR_0017s10030	scaffold_17	BM-8	8863925	8866084	Exo70 exocyst complex subunit
POPTR_0007s05870	scaffold_7	BM-4	4010382	4011456	Exonuclease
POPTR_0017s10980	scaffold_17	BM-8	10567416	10569179	Exonuclease
POPTR_0001s12530	scaffold_1	BM-1	9717554	9719479	Exostosin family
POPTR_0001s12940	scaffold_1	BM-1	10033106	10037090	Exostosin family
POPTR_0002s07320	scaffold_2	BM-2	4999872	5002724	Exostosin family
POPTR_0001s16820	scaffold_1	BM-1	13623100	13629978	Exportin 1-like protein
POPTR_0013s03240	scaffold_13	BM-6	1980027	1988757	Exportin 1-like protein
POPTR_0007s08360	scaffold_7	BM-4	7109021	7111448	FAD binding domain
POPTR_0008s08440	scaffold_8	BM-5	5233914	5237680	FAD binding domain
POPTR_0005s23840	scaffold_5	BM-3	22575860	22577858	FAE1/Type III polyketide synthase-like protein
POPTR_0013s01660	scaffold_13	BM-6	940334	941707	FAE1/Type III polyketide synthase-like protein
POPTR_0007s08550	scaffold_7	BM-4	7370656	7371466	FANCL C-terminal domain
POPTR_0017s07650	scaffold_17	BM-8	5946342	5947866	FANCL C-terminal domain
POPTR_0008s07650	scaffold_8	BM-5	4687212	4689518	FAR1 DNA-binding domain
POPTR_0017s05780	scaffold_17	BM-8	4518333	4519981	FAR1 DNA-binding domain
POPTR_0017s05820	scaffold_17	BM-8	4531196	4532210	FAR1 DNA-binding domain
POPTR_0017s12670	scaffold_17	BM-8	12876119	12877252	FAR1 DNA-binding domain
POPTR_0001s12230	scaffold_1	BM-1	9472939	9474925	FKBP-type peptidyl-prolyl cis-trans isomerase
POPTR_0001s12920	scaffold_1	BM-1	10019001	10022170	FKBP-type peptidyl-prolyl cis-trans isomerase
POPTR_0007s05990	scaffold_7	BM-4	4133738	4136034	FKBP-type peptidyl-prolyl cis-trans isomerase
POPTR_0002s05620	scaffold_2	BM-2	3685085	3689463	Flavin containing amine oxidoreductase
POPTR_0013s03470	scaffold_13	BM-6	2149098	2154929	Flavin containing amine oxidoreductase
POPTR_0002s06960	scaffold_2	BM-2	4704260	4709270	Fructose-1-6-bisphosphatase
POPTR_0017s07040	scaffold_17	BM-8	5471772	5474455	Fructose-1-6-bisphosphatase
POPTR_0001s14130	scaffold_1	BM-1	11087168	11089314	GATA zinc finger
POPTR_0001s15170	scaffold_1	BM-1	12000075	12006774	GATA zinc finger
POPTR_0013s05610	scaffold_13	BM-6	4007334	4008975	GATA zinc finger
POPTR_0017s06980	scaffold_17	BM-8	5435324	5435673	GATA zinc finger
POPTR_0008s08600	scaffold_8	BM-5	5331169	5335258	GDA1/CD39 (nucleoside phosphatase) family
POPTR_0013s05040	scaffold_13	BM-6	3555464	3560804	GDA1/CD39 (nucleoside phosphatase) family
POPTR_0001s15750	scaffold_1	BM-1	12561403	12566311	GDP-fucose protein O-fucosyltransferase
POPTR_0002s08790	scaffold_2	BM-2	6177076	6182986	GDP-fucose protein O-fucosyltransferase
POPTR_0008s09010	scaffold_8	BM-5	5583016	5588523	GDP-fucose protein O-fucosyltransferase
POPTR_0013s05280	scaffold_13	BM-6	3746229	3751254	GDP-fucose protein O-fucosyltransferase
POPTR_0017s08410	scaffold_17	BM-8	6927675	6932238	GDP-fucose protein O-fucosyltransferase
POPTR_0001s12350	scaffold_1	BM-1	9566689	9570209	GDSL-like Lipase/Acylhydrolase
POPTR_0002s08430	scaffold_2	BM-2	5876454	5879074	GDSL-like Lipase/Acylhydrolase
POPTR_0008s06790	scaffold_8	BM-5	4072727	4077310	GDSL-like Lipase/Acylhydrolase
POPTR_0008s07630	scaffold_8	BM-5	4678201	4679676	GDSL-like Lipase/Acylhydrolase
POPTR_0008s07640	scaffold_8	BM-5	4681655	4683800	GDSL-like Lipase/Acylhydrolase
POPTR_0008s10420	scaffold_8	BM-5	6524719	6526402	GDSL-like Lipase/Acylhydrolase
POPTR_0008s10430	scaffold_8	BM-5	6529105	6530782	GDSL-like Lipase/Acylhydrolase
POPTR_0013s01670	scaffold_13	BM-6	948169	950011	GDSL-like Lipase/Acylhydrolase
POPTR_0013s02730	scaffold_13	BM-6	1644706	1647641	GDSL-like Lipase/Acylhydrolase
POPTR_0013s04780	scaffold_13	BM-6	3294496	3297506	GDSL-like Lipase/Acylhydrolase
POPTR_0013s04790	scaffold_13	BM-6	3303876	3306355	GDSL-like Lipase/Acylhydrolase
POPTR_0017s10460	scaffold_17	BM-8	9855129	9856906	GDSL-like Lipase/Acylhydrolase
POPTR_0001s13510	scaffold_1	BM-1	10586434	10590709	Glucose-6-phosphate dehydrogenase, NAD binding domain
POPTR_0017s10630	scaffold_17	BM-8	10111403	10117041	Glucose-6-phosphate dehydrogenase, NAD binding domain
POPTR_0001s13440	scaffold_1	BM-1	10531040	10531420	Glutaredoxin
POPTR_0008s07220	scaffold_8	BM-5	4396620	4397841	Glutaredoxin
POPTR_0017s11790	scaffold_17	BM-8	11636786	11638481	Glutaredoxin
POPTR_0001s13390	scaffold_1	BM-1	10478335	10481275	Glycerophosphoryl diester phosphodiesterase family
POPTR_0017s09050	scaffold_17	BM-8	7722591	7725253	Glycerophosphoryl diester phosphodiesterase family
POPTR_0008s09380	scaffold_8	BM-5	5806199	5812606	Glycosyl hydrolase family
POPTR_0017s06840	scaffold_17	BM-8	5218996	5221534	Glycosyl hydrolase family
POPTR_0008s07890	scaffold_8	BM-5	4850804	4858393	Glycosyl hydrolase family
POPTR_0013s05230	scaffold_13	BM-6	3723779	3728051	Glycosyl hydrolase family
POPTR_0008s07300	scaffold_8	BM-5	4460852	4464815	Glycosyl hydrolase family
POPTR_0007s07790	scaffold_7	BM-4	6217154	6220227	Glycosyl hydrolase family
POPTR_0008s07900	scaffold_8	BM-5	4859216	4863163	Glycosyl hydrolase family
POPTR_0001s12640	scaffold_1	BM-1	9785954	9788536	Glycosyl hydrolases family
POPTR_0002s06120	scaffold_2	BM-2	4096042	4097874	Glycosyl hydrolases family
POPTR_0002s06130	scaffold_2	BM-2	4100781	4101936	Glycosyl hydrolases family
POPTR_0007s06820	scaffold_7	BM-4	5166788	5168358	Glycosyl hydrolases family
POPTR_0013s05620	scaffold_13	BM-6	4017851	4021843	Glycosyl hydrolases family
POPTR_0017s08720	scaffold_17	BM-8	7350814	7352680	Glycosyl hydrolases family
POPTR_0001s17180	scaffold_1	BM-1	14029621	14034842	Glycosyl hydrolases family
POPTR_0008s09990	scaffold_8	BM-5	6184989	6187827	Glycosyl hydrolases family
POPTR_0002s08120	scaffold_2	BM-2	5613641	5619674	Glycosyl hydrolases family
POPTR_0017s08470	scaffold_17	BM-8	7045625	7058925	Glycosyl hydrolases family
POPTR_0017s11020	scaffold_17	BM-8	10675374	10680585	Glycosyl hydrolases family
POPTR_0008s06590	scaffold_8	BM-5	3927757	3932821	Glycosyl transferase family
POPTR_0005s24040	scaffold_5	BM-3	22692907	22697360	Glycosyl transferase family
POPTR_0008s10040	scaffold_8	BM-5	6253952	6255729	Glycosyl transferase family
POPTR_0013s02380	scaffold_13	BM-6	1422861	1425074	Glycosyl transferase family
POPTR_0013s04660	scaffold_13	BM-6	3202681	3207627	Glycosyl transferase family
POPTR_0017s12650	scaffold_17	BM-8	12853194	12860482	Glycosyl transferase family
POPTR_0013s02650	scaffold_13	BM-6	1573333	1575850	Glycosyltransferase family
POPTR_0002s06770	scaffold_2	BM-2	4544464	4553365	Glycosyltransferase family
POPTR_0001s17160	scaffold_1	BM-1	14008294	14010000	Glyoxalase/Bleomycin resistance protein/Dioxygenase superfamily
POPTR_0002s05840	scaffold_2	BM-2	3841400	3843341	Glyoxalase/Bleomycin resistance protein/Dioxygenase superfamily
POPTR_0001s16890	scaffold_1	BM-1	13681056	13682726	GRAS family transcription factor
POPTR_0002s07430	scaffold_2	BM-2	5075296	5077237	GRAS family transcription factor
POPTR_0002s08660	scaffold_2	BM-2	6071049	6072615	GRAS family transcription factor
POPTR_0017s05450	scaffold_17	BM-8	4309309	4310819	GRAS family transcription factor
POPTR_0017s06900	scaffold_17	BM-8	5279761	5281543	GRAS family transcription factor
POPTR_0017s09470	scaffold_17	BM-8	8092625	8093769	GRAS family transcription factor
POPTR_0001s16090	scaffold_1	BM-1	12897295	12904886	GTPase of unknown function
POPTR_0001s17030	scaffold_1	BM-1	13858721	13863960	GTPase of unknown function
POPTR_0007s06600	scaffold_7	BM-4	5015036	5022058	GTPase of unknown function
POPTR_0002s07770	scaffold_2	BM-2	5321731	5325658	haloacid dehalogenase-like hydrolase
POPTR_0008s07710	scaffold_8	BM-5	4723915	4727857	haloacid dehalogenase-like hydrolase
POPTR_0001s14710	scaffold_1	BM-1	11584485	11586840	hAT family dimerisation domain
POPTR_0013s01720	scaffold_13	BM-6	977957	980213	hAT family dimerisation domain
POPTR_0017s09500	scaffold_17	BM-8	8117084	8118207	hAT family dimerisation domain
POPTR_0001s16830	scaffold_1	BM-1	13650359	13654717	HD domain
POPTR_0007s07710	scaffold_7	BM-4	6100473	6105353	HD domain
POPTR_0002s08470	scaffold_2	BM-2	5905543	5924159	HEAT repeat
POPTR_0007s06250	scaffold_7	BM-4	4403347	4411625	HEAT repeat
POPTR_0017s12820	scaffold_17	BM-8	12994567	13008986	HEAT repeat
POPTR_0001s15900	scaffold_1	BM-1	12733867	12741047	Heavy-metal-associated domain
POPTR_0007s06000	scaffold_7	BM-4	4138464	4139772	Heavy-metal-associated domain
POPTR_0013s01840	scaffold_13	BM-6	1064915	1066808	Heavy-metal-associated domain
POPTR_0013s02620	scaffold_13	BM-6	1548711	1551877	Heavy-metal-associated domain
POPTR_0008s07350	scaffold_8	BM-5	4504979	4510269	Helicase conserved C-terminal domain
POPTR_0008s09640	scaffold_8	BM-5	5953792	5960533	Helicase conserved C-terminal domain
POPTR_0017s06030	scaffold_17	BM-8	4674827	4682998	Helicase conserved C-terminal domain
POPTR_0017s07680	scaffold_17	BM-8	5961404	5969550	Helicase conserved C-terminal domain
POPTR_0017s11820	scaffold_17	BM-8	11710811	11715194	Helicase conserved C-terminal domain
POPTR_0001s13190	scaffold_1	BM-1	10279926	10281995	Helix-loop-helix DNA-binding domain
POPTR_0002s05510	scaffold_2	BM-2	3589238	3595209	Helix-loop-helix DNA-binding domain
POPTR_0002s05630	scaffold_2	BM-2	3699803	3703855	Helix-loop-helix DNA-binding domain
POPTR_0005s23930	scaffold_5	BM-3	22626607	22632210	Helix-loop-helix DNA-binding domain
POPTR_0005s24240	scaffold_5	BM-3	22872275	22874756	Helix-loop-helix DNA-binding domain
POPTR_0008s07090	scaffold_8	BM-5	4302175	4303463	Helix-loop-helix DNA-binding domain
POPTR_0013s02680	scaffold_13	BM-6	1617834	1619651	Helix-loop-helix DNA-binding domain
POPTR_0017s06860	scaffold_17	BM-8	5227392	5228385	Helix-loop-helix DNA-binding domain
POPTR_0017s08160	scaffold_17	BM-8	6603650	6605240	Helix-loop-helix DNA-binding domain
POPTR_0017s11760	scaffold_17	BM-8	11585740	11587013	Helix-loop-helix DNA-binding domain
POPTR_0008s07260	scaffold_8	BM-5	4422312	4427995	Histidine acid phosphatase
POPTR_0017s11280	scaffold_17	BM-8	11018024	11036397	Histidine acid phosphatase
POPTR_0002s08550	scaffold_2	BM-2	5974339	5978472	Histone chaperone domain CHZ
POPTR_0017s08840	scaffold_17	BM-8	7471127	7472777	Histone chaperone domain CHZ
POPTR_0007s06480	scaffold_7	BM-4	4850645	4851509	Histone-like transcription factor (CBF/NF-Y) and archaeal histone
POPTR_0013s02020	scaffold_13	BM-6	1180246	1180677	Histone-like transcription factor (CBF/NF-Y) and archaeal histone
POPTR_0013s02030	scaffold_13	BM-6	1188584	1189033	Histone-like transcription factor (CBF/NF-Y) and archaeal histone
POPTR_0008s06560	scaffold_8	BM-5	3906783	3907418	Homeobox domain
POPTR_0017s11800	scaffold_17	BM-8	11673289	11675506	Homeobox domain
POPTR_0005s23640	scaffold_5	BM-3	22360375	22363013	HSF-type DNA-binding
POPTR_0017s08630	scaffold_17	BM-8	7247284	7250203	HSF-type DNA-binding
POPTR_0001s16450	scaffold_1	BM-1	13236616	13236990	Hsp20/alpha crystallin family
POPTR_0002s06830	scaffold_2	BM-2	4584180	4585602	Hsp20/alpha crystallin family
POPTR_0008s06260	scaffold_8	BM-5	3708688	3709580	Hsp20/alpha crystallin family
POPTR_0013s05160	scaffold_13	BM-6	3650242	3650940	Hsp20/alpha crystallin family
POPTR_0013s05170	scaffold_13	BM-6	3653281	3654112	Hsp20/alpha crystallin family
POPTR_0008s07680	scaffold_8	BM-5	4700293	4708549	IBR domain
POPTR_0017s06050	scaffold_17	BM-8	4686254	4694710	IBR domain
POPTR_0008s08540	scaffold_8	BM-5	5297533	5305030	Importin-beta N-terminal domain
POPTR_0013s05320	scaffold_13	BM-6	3800275	3805996	Importin-beta N-terminal domain
POPTR_0008s10070	scaffold_8	BM-5	6276184	6290951	IQ calmodulin-binding motif
POPTR_0013s03650	scaffold_13	BM-6	2318804	2320274	IQ calmodulin-binding motif
POPTR_0017s10160	scaffold_17	BM-8	9403159	9403988	IQ calmodulin-binding motif
POPTR_0017s11590	scaffold_17	BM-8	11379416	11383715	IQ calmodulin-binding motif
POPTR_0007s08590	scaffold_7	BM-4	7440403	7445120	Isocitrate/isopropylmalate dehydrogenase
POPTR_0008s08000	scaffold_8	BM-5	4936996	4940894	Isocitrate/isopropylmalate dehydrogenase
POPTR_0001s13650	scaffold_1	BM-1	10729860	10732842	K-box region
POPTR_0017s07160	scaffold_17	BM-8	5547964	5549608	K-box region
POPTR_0017s07200	scaffold_17	BM-8	5584475	5586056	K-box region
POPTR_0008s08810	scaffold_8	BM-5	5466863	5470573	KH domain
POPTR_0013s04030	scaffold_13	BM-6	2658723	2665285	KH domain
POPTR_0017s07000	scaffold_17	BM-8	5449161	5454218	KH domain
POPTR_0017s12170	scaffold_17	BM-8	12348219	12353297	KH domain
POPTR_0017s12910	scaffold_17	BM-8	13091843	13099347	KH domain
POPTR_0002s08180	scaffold_2	BM-2	5666674	5677991	Kinesin motor domain
POPTR_0013s02150	scaffold_13	BM-6	1291326	1295082	Kinesin motor domain
POPTR_0001s12570	scaffold_1	BM-1	9744048	9748588	Leucine Rich Repeat
POPTR_0001s13320	scaffold_1	BM-1	10408963	10410206	Leucine Rich Repeat
POPTR_0001s16110	scaffold_1	BM-1	12931373	12935236	Leucine Rich Repeat
POPTR_0002s05380	scaffold_2	BM-2	3510944	3512575	Leucine Rich Repeat
POPTR_0007s07270	scaffold_7	BM-4	5579815	5581540	Leucine Rich Repeat
POPTR_0007s08160	scaffold_7	BM-4	6621119	6629694	Leucine Rich Repeat
POPTR_0007s08470	scaffold_7	BM-4	7321212	7323863	Leucine Rich Repeat
POPTR_0013s01460	scaffold_13	BM-6	836721	840669	Leucine Rich Repeat
POPTR_0013s02190	scaffold_13	BM-6	1307626	1308057	Leucine Rich Repeat
POPTR_0013s02520	scaffold_13	BM-6	1493006	1493886	Leucine Rich Repeat
POPTR_0013s02830	scaffold_13	BM-6	1712340	1718660	Leucine Rich Repeat
POPTR_0013s03100	scaffold_13	BM-6	1887073	1889854	Leucine Rich Repeat
POPTR_0013s03130	scaffold_13	BM-6	1904212	1906689	Leucine Rich Repeat
POPTR_0013s03490	scaffold_13	BM-6	2157252	2160432	Leucine Rich Repeat
POPTR_0013s03520	scaffold_13	BM-6	2193643	2197269	Leucine Rich Repeat
POPTR_0013s03530	scaffold_13	BM-6	2215254	2216242	Leucine Rich Repeat
POPTR_0013s03541	scaffold_13	BM-6	2223563	2226513	Leucine Rich Repeat
POPTR_0013s03550	scaffold_13	BM-6	2240754	2243332	Leucine Rich Repeat
POPTR_0013s03910	scaffold_13	BM-6	2558587	2562620	Leucine Rich Repeat
POPTR_0013s05660	scaffold_13	BM-6	4065777	4067672	Leucine Rich Repeat
POPTR_0014s00200	scaffold_14	BM-7	1310	3969	Leucine Rich Repeat
POPTR_0014s00534	scaffold_14	BM-7	485498	486405	Leucine Rich Repeat
POPTR_0014s00536	scaffold_14	BM-7	486523	487252	Leucine Rich Repeat
POPTR_0017s05710	scaffold_17	BM-8	4469721	4471578	Leucine Rich Repeat
POPTR_0017s05730	scaffold_17	BM-8	4483633	4484877	Leucine Rich Repeat
POPTR_0017s06250	scaffold_17	BM-8	4820877	4823677	Leucine Rich Repeat
POPTR_0017s06280	scaffold_17	BM-8	4831407	4833404	Leucine Rich Repeat
POPTR_0017s08330	scaffold_17	BM-8	6822838	6824809	Leucine Rich Repeat
POPTR_0017s08860	scaffold_17	BM-8	7506072	7509551	Leucine Rich Repeat
POPTR_0017s09540	scaffold_17	BM-8	8157899	8160555	Leucine Rich Repeat
POPTR_0017s10600	scaffold_17	BM-8	10038753	10040397	Leucine Rich Repeat
POPTR_0001s12290	scaffold_1	BM-1	9515151	9518996	Leucine rich repeat N-terminal domain
POPTR_0001s12420	scaffold_1	BM-1	9630973	9635486	Leucine rich repeat N-terminal domain
POPTR_0001s13330	scaffold_1	BM-1	10423895	10426474	Leucine rich repeat N-terminal domain
POPTR_0001s14140	scaffold_1	BM-1	11101546	11106158	Leucine rich repeat N-terminal domain
POPTR_0001s14220	scaffold_1	BM-1	11161613	11165154	Leucine rich repeat N-terminal domain
POPTR_0001s16170	scaffold_1	BM-1	12987978	12996333	Leucine rich repeat N-terminal domain
POPTR_0001s16650	scaffold_1	BM-1	13435693	13437912	Leucine rich repeat N-terminal domain
POPTR_0002s06380	scaffold_2	BM-2	4240661	4243977	Leucine rich repeat N-terminal domain
POPTR_0002s07170	scaffold_2	BM-2	4897952	4901785	Leucine rich repeat N-terminal domain
POPTR_0007s06430	scaffold_7	BM-4	4746941	4753391	Leucine rich repeat N-terminal domain
POPTR_0007s06460	scaffold_7	BM-4	4822324	4829924	Leucine rich repeat N-terminal domain
POPTR_0007s06470	scaffold_7	BM-4	4838956	4842379	Leucine rich repeat N-terminal domain
POPTR_0007s06940	scaffold_7	BM-4	5298769	5302646	Leucine rich repeat N-terminal domain
POPTR_0008s07210	scaffold_8	BM-5	4379458	4383982	Leucine rich repeat N-terminal domain
POPTR_0008s07830	scaffold_8	BM-5	4820615	4823223	Leucine rich repeat N-terminal domain
POPTR_0008s09300	scaffold_8	BM-5	5755509	5758405	Leucine rich repeat N-terminal domain
POPTR_0008s09590	scaffold_8	BM-5	5927991	5931952	Leucine rich repeat N-terminal domain
POPTR_0013s02170	scaffold_13	BM-6	1300961	1304192	Leucine rich repeat N-terminal domain
POPTR_0013s03060	scaffold_13	BM-6	1858495	1861439	Leucine rich repeat N-terminal domain
POPTR_0013s04630	scaffold_13	BM-6	3185517	3189246	Leucine rich repeat N-terminal domain
POPTR_0013s04810	scaffold_13	BM-6	3335422	3340057	Leucine rich repeat N-terminal domain
POPTR_0014s00340	scaffold_14	BM-7	140956	146026	Leucine rich repeat N-terminal domain
POPTR_0014s00380	scaffold_14	BM-7	199196	201348	Leucine rich repeat N-terminal domain
POPTR_0017s07740	scaffold_17	BM-8	6017245	6020505	Leucine rich repeat N-terminal domain
POPTR_0017s07750	scaffold_17	BM-8	6026410	6028416	Leucine rich repeat N-terminal domain
POPTR_0017s11080	scaffold_17	BM-8	10736817	10738625	Leucine rich repeat N-terminal domain
POPTR_0005s24130	scaffold_5	BM-3	22767258	22768646	linker histone H1 and H5 family
POPTR_0013s04000	scaffold_13	BM-6	2625487	2626471	linker histone H1 and H5 family
POPTR_0001s15300	scaffold_1	BM-1	12131968	12133552	Lipase (class 3)
POPTR_0001s16160	scaffold_1	BM-1	12973162	12976102	Lipase (class 3)
POPTR_0005s24000	scaffold_5	BM-3	22676021	22679928	Lipase (class 3)
POPTR_0005s24330	scaffold_5	BM-3	22921711	22926131	Lipase (class 3)
POPTR_0001s14560	scaffold_1	BM-1	11416411	11425627	LisH
POPTR_0013s01360	scaffold_13	BM-6	755461	765178	LisH
POPTR_0007s07860	scaffold_7	BM-4	6294849	6298797	LSD1 zinc finger
POPTR_0008s08070	scaffold_8	BM-5	5007880	5025131	LSD1 zinc finger
POPTR_0017s07980	scaffold_17	BM-8	6390123	6392318	LSD1 zinc finger
POPTR_0017s08020	scaffold_17	BM-8	6439452	6441244	LSD1 zinc finger
POPTR_0001s16680	scaffold_1	BM-1	13455421	13458919	LSM domain
POPTR_0002s05570	scaffold_2	BM-2	3645435	3648086	LSM domain
POPTR_0002s06940	scaffold_2	BM-2	4688764	4691186	LSM domain
POPTR_0008s07780	scaffold_8	BM-5	4777328	4779028	LSM domain
POPTR_0001s16670	scaffold_1	BM-1	13447380	13451644	Lung seven transmembrane receptor
POPTR_0013s04700	scaffold_13	BM-6	3240140	3241501	Lung seven transmembrane receptor
POPTR_0002s08530	scaffold_2	BM-2	5962851	5965495	LysM domain
POPTR_0007s07760	scaffold_7	BM-4	6179418	6183090	LysM domain
POPTR_0001s12890	scaffold_1	BM-1	10002256	10005798	Major Facilitator Superfamily
POPTR_0001s15240	scaffold_1	BM-1	12072485	12076090	Major Facilitator Superfamily
POPTR_0007s05580	scaffold_7	BM-4	3647918	3654288	Major Facilitator Superfamily
POPTR_0007s05590	scaffold_7	BM-4	3655701	3658826	Major Facilitator Superfamily
POPTR_0008s06140	scaffold_8	BM-5	3632697	3635388	Major Facilitator Superfamily
POPTR_0013s02850	scaffold_13	BM-6	1723979	1728867	Major Facilitator Superfamily
POPTR_0014s00290	scaffold_14	BM-7	113605	116413	Major Facilitator Superfamily
POPTR_0017s11320	scaffold_17	BM-8	11080278	11083839	Major Facilitator Superfamily
POPTR_0001s14850	scaffold_1	BM-1	11665838	11668761	Major intrinsic protein
POPTR_0001s15700	scaffold_1	BM-1	12514892	12516210	Major intrinsic protein
POPTR_0008s06580	scaffold_8	BM-5	3917339	3918994	Major intrinsic protein
POPTR_0017s11960	scaffold_17	BM-8	12049497	12052785	Major intrinsic protein
POPTR_0008s06000	scaffold_8	BM-5	3530251	3534995	MATH domain
POPTR_0008s09900	scaffold_8	BM-5	6139062	6142038	MATH domain
POPTR_0017s07640	scaffold_17	BM-8	5940566	5943956	MATH domain
POPTR_0017s10720	scaffold_17	BM-8	10224068	10227228	Mediator complex subunit
POPTR_0013s03850	scaffold_13	BM-6	2501472	2510992	Mediator complex subunit
POPTR_0001s12320	scaffold_1	BM-1	9543124	9545749	Methyladenine glycosylase
POPTR_0008s08050	scaffold_8	BM-5	4988078	4990754	Methyladenine glycosylase
POPTR_0001s12410	scaffold_1	BM-1	9619804	9622165	Methyltransferase domain
POPTR_0002s06290	scaffold_2	BM-2	4198813	4201143	Methyltransferase domain
POPTR_0005s23740	scaffold_5	BM-3	22494731	22498065	Methyltransferase domain
POPTR_0008s08800	scaffold_8	BM-5	5462413	5464938	Methyltransferase domain
POPTR_0008s09440	scaffold_8	BM-5	5844599	5850355	Methyltransferase domain
POPTR_0013s02010	scaffold_13	BM-6	1172826	1174232	Methyltransferase domain
POPTR_0013s04160	scaffold_13	BM-6	2770017	2775506	Methyltransferase domain
POPTR_0001s13960	scaffold_1	BM-1	10998008	11002709	Microtubule associated protein
POPTR_0008s09880	scaffold_8	BM-5	6135800	6137658	Microtubule associated protein
POPTR_0007s06690	scaffold_7	BM-4	5077400	5082993	Miro-like protein
POPTR_0013s02400	scaffold_13	BM-6	1429247	1437073	Miro-like protein
POPTR_0002s06440	scaffold_2	BM-2	4298692	4299023	Mitochondrial carrier protein
POPTR_0008s06120	scaffold_8	BM-5	3620649	3624785	Mitochondrial carrier protein
POPTR_0008s06500	scaffold_8	BM-5	3862297	3866941	Mitochondrial carrier protein
POPTR_0008s09950	scaffold_8	BM-5	6157973	6161762	Mitochondrial carrier protein
POPTR_0013s02410	scaffold_13	BM-6	1441154	1443792	Mitochondrial carrier protein
POPTR_0017s07250	scaffold_17	BM-8	5627545	5628871	Mitochondrial carrier protein
POPTR_0017s07260	scaffold_17	BM-8	5634566	5635896	Mitochondrial carrier protein
POPTR_0017s07270	scaffold_17	BM-8	5639571	5640874	Mitochondrial carrier protein
POPTR_0017s07280	scaffold_17	BM-8	5643234	5644775	Mitochondrial carrier protein
POPTR_0017s07510	scaffold_17	BM-8	5843071	5844565	Mitochondrial carrier protein
POPTR_0017s08780	scaffold_17	BM-8	7372691	7376469	Mitochondrial carrier protein
POPTR_0001s17290	scaffold_1	BM-1	14117024	14123507	Mov34/MPN/PAD-1 family
POPTR_0008s06540	scaffold_8	BM-5	3894094	3898714	Mov34/MPN/PAD-1 family
POPTR_0008s06550	scaffold_8	BM-5	3900474	3905071	Mov34/MPN/PAD-1 family
POPTR_0008s06570	scaffold_8	BM-5	3911141	3913328	Mov34/MPN/PAD-1 family
POPTR_0001s15200	scaffold_1	BM-1	12044078	12048338	MSP (Major sperm protein) domain
POPTR_0001s15220	scaffold_1	BM-1	12058194	12061205	MSP (Major sperm protein) domain
POPTR_0013s03190	scaffold_13	BM-6	1949399	1954552	MSP (Major sperm protein) domain
POPTR_0007s08040	scaffold_7	BM-4	6540627	6542484	mTERF
POPTR_0017s10070	scaffold_17	BM-8	9059850	9062600	mTERF
POPTR_0001s13410	scaffold_1	BM-1	10500527	10503160	MtN3/saliva family
POPTR_0002s07350	scaffold_2	BM-2	5018653	5020927	MtN3/saliva family
POPTR_0002s07360	scaffold_2	BM-2	5025976	5028151	MtN3/saliva family
POPTR_0002s07370	scaffold_2	BM-2	5039216	5041946	MtN3/saliva family
POPTR_0013s01540	scaffold_13	BM-6	871505	874778	MtN3/saliva family
POPTR_0013s01550	scaffold_13	BM-6	881761	884015	MtN3/saliva family
POPTR_0013s01590	scaffold_13	BM-6	901863	903760	MtN3/saliva family
POPTR_0013s01600	scaffold_13	BM-6	906670	908429	MtN3/saliva family
POPTR_0007s07490	scaffold_7	BM-4	5862120	5863202	MuDR family transposase
POPTR_0013s04050	scaffold_13	BM-6	2680350	2684202	MuDR family transposase
POPTR_0001s14010	scaffold_1	BM-1	11038121	11040718	Multicopper oxidase
POPTR_0007s05890	scaffold_7	BM-4	4054272	4056453	Multicopper oxidase
POPTR_0007s05900	scaffold_7	BM-4	4058018	4059020	Multicopper oxidase
POPTR_0007s05910	scaffold_7	BM-4	4065349	4067813	Multicopper oxidase
POPTR_0008s06430	scaffold_8	BM-5	3817153	3820751	Multicopper oxidase
POPTR_0008s07370	scaffold_8	BM-5	4520924	4523873	Multicopper oxidase
POPTR_0008s07380	scaffold_8	BM-5	4527635	4530760	Multicopper oxidase
POPTR_0001s12240	scaffold_1	BM-1	9484230	9485368	Myb-like DNA-binding domain
POPTR_0001s16970	scaffold_1	BM-1	13791230	13792321	Myb-like DNA-binding domain
POPTR_0001s17020	scaffold_1	BM-1	13850331	13857934	Myb-like DNA-binding domain
POPTR_0002s05770	scaffold_2	BM-2	3782115	3785569	Myb-like DNA-binding domain
POPTR_0002s07440	scaffold_2	BM-2	5093943	5095520	Myb-like DNA-binding domain
POPTR_0007s07150	scaffold_7	BM-4	5496454	5501862	Myb-like DNA-binding domain
POPTR_0007s08190	scaffold_7	BM-4	6754782	6757742	Myb-like DNA-binding domain
POPTR_0007s08530	scaffold_7	BM-4	7360007	7360928	Myb-like DNA-binding domain
POPTR_0008s06310	scaffold_8	BM-5	3734018	3734947	Myb-like DNA-binding domain
POPTR_0008s06320	scaffold_8	BM-5	3737289	3737807	Myb-like DNA-binding domain
POPTR_0008s06450	scaffold_8	BM-5	3822382	3824044	Myb-like DNA-binding domain
POPTR_0008s07100	scaffold_8	BM-5	4306382	4307161	Myb-like DNA-binding domain
POPTR_0008s07170	scaffold_8	BM-5	4357096	4358809	Myb-like DNA-binding domain
POPTR_0008s08110	scaffold_8	BM-5	5048208	5049513	Myb-like DNA-binding domain
POPTR_0008s08130	scaffold_8	BM-5	5064861	5067010	Myb-like DNA-binding domain
POPTR_0008s08720	scaffold_8	BM-5	5378328	5380369	Myb-like DNA-binding domain
POPTR_0008s08760	scaffold_8	BM-5	5410632	5412444	Myb-like DNA-binding domain
POPTR_0008s08870	scaffold_8	BM-5	5504864	5506533	Myb-like DNA-binding domain
POPTR_0008s08920	scaffold_8	BM-5	5535918	5537753	Myb-like DNA-binding domain
POPTR_0008s09400	scaffold_8	BM-5	5820149	5823252	Myb-like DNA-binding domain
POPTR_0008s10080	scaffold_8	BM-5	6310729	6312668	Myb-like DNA-binding domain
POPTR_0013s02120	scaffold_13	BM-6	1266819	1278641	Myb-like DNA-binding domain
POPTR_0013s04340	scaffold_13	BM-6	2948258	2955677	Myb-like DNA-binding domain
POPTR_0013s04530	scaffold_13	BM-6	3106871	3111919	Myb-like DNA-binding domain
POPTR_0013s05300	scaffold_13	BM-6	3763456	3765144	Myb-like DNA-binding domain
POPTR_0013s05670	scaffold_13	BM-6	4070572	4074060	Myb-like DNA-binding domain
POPTR_0014s00280	scaffold_14	BM-7	106486	109043	Myb-like DNA-binding domain
POPTR_0017s06470	scaffold_17	BM-8	4957723	4959215	Myb-like DNA-binding domain
POPTR_0017s08190	scaffold_17	BM-8	6651231	6655619	Myb-like DNA-binding domain
POPTR_0017s10780	scaffold_17	BM-8	10301697	10305045	Myb-like DNA-binding domain
POPTR_0017s11140	scaffold_17	BM-8	10797637	10799183	Myb-like DNA-binding domain
POPTR_0017s11880	scaffold_17	BM-8	11818678	11820549	Myb-like DNA-binding domain
POPTR_0017s12140	scaffold_17	BM-8	12301478	12303379	Myb-like DNA-binding domain
POPTR_0017s12230	scaffold_17	BM-8	12433229	12435377	Myb-like DNA-binding domain
POPTR_0017s12750	scaffold_17	BM-8	12917280	12921343	Myb-like DNA-binding domain
POPTR_0008s07230	scaffold_8	BM-5	4401521	4407986	N terminus of Rad21 / Rec8 like protein
POPTR_0008s07790	scaffold_8	BM-5	4779871	4791422	N terminus of Rad21 / Rec8 like protein
POPTR_0017s10090	scaffold_17	BM-8	9179761	9187682	N terminus of Rad21 / Rec8 like protein
POPTR_0001s14890	scaffold_1	BM-1	11703969	11706534	NAD dependent epimerase/dehydratase family
POPTR_0001s14910	scaffold_1	BM-1	11738342	11740892	NAD dependent epimerase/dehydratase family
POPTR_0001s14970	scaffold_1	BM-1	11803723	11806367	NAD dependent epimerase/dehydratase family
POPTR_0013s03790	scaffold_13	BM-6	2446341	2449581	NAD dependent epimerase/dehydratase family
POPTR_0017s08580	scaffold_17	BM-8	7182250	7183840	NAD dependent epimerase/dehydratase family
POPTR_0001s13090	scaffold_1	BM-1	10174855	10179113	NB-ARC domain
POPTR_0002s05700	scaffold_2	BM-2	3747925	3751631	NB-ARC domain
POPTR_0013s01740	scaffold_13	BM-6	991233	994082	NB-ARC domain
POPTR_0013s03510	scaffold_13	BM-6	2180697	2183793	NB-ARC domain
POPTR_0014s00410	scaffold_14	BM-7	219451	223092	NB-ARC domain
POPTR_0014s00415	scaffold_14	BM-7	248756	251824	NB-ARC domain
POPTR_0014s00430	scaffold_14	BM-7	290096	293507	NB-ARC domain
POPTR_0014s00440	scaffold_14	BM-7	322741	326023	NB-ARC domain
POPTR_0014s00450	scaffold_14	BM-7	364215	367814	NB-ARC domain
POPTR_0014s00470	scaffold_14	BM-7	377630	381729	NB-ARC domain
POPTR_0014s00500	scaffold_14	BM-7	407351	411567	NB-ARC domain
POPTR_0014s00510	scaffold_14	BM-7	435800	439309	NB-ARC domain
POPTR_0001s13180	scaffold_1	BM-1	10250855	10257948	NLI interacting factor-like phosphatase
POPTR_0001s14000	scaffold_1	BM-1	11030923	11034704	NLI interacting factor-like phosphatase
POPTR_0008s06870	scaffold_8	BM-5	4121519	4126128	NLI interacting factor-like phosphatase
POPTR_0001s13380	scaffold_1	BM-1	10464673	10466465	No apical meristem (NAM) protein
POPTR_0002s05820	scaffold_2	BM-2	3824585	3828107	No apical meristem (NAM) protein
POPTR_0002s06210	scaffold_2	BM-2	4159318	4162637	No apical meristem (NAM) protein
POPTR_0002s08150	scaffold_2	BM-2	5645165	5646959	No apical meristem (NAM) protein
POPTR_0007s08340	scaffold_7	BM-4	7034332	7036767	No apical meristem (NAM) protein
POPTR_0007s08420	scaffold_7	BM-4	7241916	7246026	No apical meristem (NAM) protein
POPTR_0008s07950	scaffold_8	BM-5	4908318	4910766	No apical meristem (NAM) protein
POPTR_0008s08100	scaffold_8	BM-5	5042587	5045443	No apical meristem (NAM) protein
POPTR_0008s08850	scaffold_8	BM-5	5487903	5489674	No apical meristem (NAM) protein
POPTR_0013s05080	scaffold_13	BM-6	3595079	3597093	No apical meristem (NAM) protein
POPTR_0013s05110	scaffold_13	BM-6	3620654	3622691	No apical meristem (NAM) protein
POPTR_0017s05970	scaffold_17	BM-8	4612126	4613313	No apical meristem (NAM) protein
POPTR_0017s06000	scaffold_17	BM-8	4643361	4644549	No apical meristem (NAM) protein
POPTR_0017s08490	scaffold_17	BM-8	7065485	7066711	No apical meristem (NAM) protein
POPTR_0017s09030	scaffold_17	BM-8	7688552	7689823	No apical meristem (NAM) protein
POPTR_0017s11830	scaffold_17	BM-8	11727673	11729467	No apical meristem (NAM) protein
POPTR_0017s12210	scaffold_17	BM-8	12391353	12392955	No apical meristem (NAM) protein
POPTR_0001s17540	scaffold_1	BM-1	14326099	14328670	NPH3 family
POPTR_0008s08500	scaffold_8	BM-5	5272199	5273590	NPH3 family
POPTR_0013s02530	scaffold_13	BM-6	1503335	1505863	NPH3 family
POPTR_0017s06910	scaffold_17	BM-8	5291263	5294465	NPH3 family
POPTR_0017s07540	scaffold_17	BM-8	5870475	5874051	NPH3 family
POPTR_0001s13730	scaffold_1	BM-1	10796676	10799109	Nuclear transport factor 2 (NTF2) domain
POPTR_0008s09630	scaffold_8	BM-5	5945452	5950023	Nuclear transport factor 2 (NTF2) domain
POPTR_0008s07700	scaffold_8	BM-5	4712100	4720798	Nucleotide-sugar transporter
POPTR_0017s06360	scaffold_17	BM-8	4878326	4885528	Nucleotide-sugar transporter
POPTR_0005s23460	scaffold_5	BM-3	22212758	22213365	OB-fold nucleic acid binding domain
POPTR_0017s05750	scaffold_17	BM-8	4487925	4493772	OB-fold nucleic acid binding domain
POPTR_0001s14270	scaffold_1	BM-1	11216164	11221199	PB1 domain
POPTR_0007s07990	scaffold_7	BM-4	6461826	6472141	PB1 domain
POPTR_0005s24310	scaffold_5	BM-3	22906731	22909320	PBS lyase HEAT-like repeat
POPTR_0007s06010	scaffold_7	BM-4	4149506	4160952	PBS lyase HEAT-like repeat
POPTR_0007s07080	scaffold_7	BM-4	5403518	5409510	PCI domain
POPTR_0008s09060	scaffold_8	BM-5	5614429	5615563	PCI domain
POPTR_0013s01330	scaffold_13	BM-6	739914	746691	PCI domain
POPTR_0013s02100	scaffold_13	BM-6	1235020	1237205	PCI domain
POPTR_0017s10410	scaffold_17	BM-8	9707999	9711831	PCI domain
POPTR_0001s14240	scaffold_1	BM-1	11177074	11182374	Pectate lyase
POPTR_0017s11450	scaffold_17	BM-8	11196998	11198786	Pectate lyase
POPTR_0008s10440	scaffold_8	BM-5	6532412	6533884	Pectinesterase
POPTR_0017s08180	scaffold_17	BM-8	6633195	6635439	Pectinesterase
POPTR_0001s16010	scaffold_1	BM-1	12840274	12844464	Peptidase family M20/M25/M40
POPTR_0002s08300	scaffold_2	BM-2	5782016	5787172	Peptidase family M20/M25/M40
POPTR_0002s08590	scaffold_2	BM-2	6005331	6008621	Peptidase family M20/M25/M40
POPTR_0002s08600	scaffold_2	BM-2	6011550	6015558	Peptidase family M20/M25/M40
POPTR_0008s06640	scaffold_8	BM-5	3978213	3983451	Peptidase family M50
POPTR_0001s12460	scaffold_1	BM-1	9666845	9667941	Peptidase family M50
POPTR_0001s17120	scaffold_1	BM-1	13990311	13995170	Peptidase S24-like
POPTR_0002s07980	scaffold_2	BM-2	5521511	5525817	Peptidase S24-like
POPTR_0007s07770	scaffold_7	BM-4	6193416	6194357	Peptidase S24-like
POPTR_0001s12275	scaffold_1	BM-1	9504280	9505123	Peroxidase
POPTR_0002s06590	scaffold_2	BM-2	4396887	4399252	Peroxidase
POPTR_0002s08240	scaffold_2	BM-2	5719526	5723456	Peroxidase
POPTR_0007s07330	scaffold_7	BM-4	5685527	5686720	Peroxidase
POPTR_0007s08240	scaffold_7	BM-4	6834391	6836882	Peroxidase
POPTR_0008s10270	scaffold_8	BM-5	6430016	6431268	Peroxidase
POPTR_0017s06550	scaffold_17	BM-8	4985507	4986903	Peroxidase
POPTR_0017s06570	scaffold_17	BM-8	4990586	4993351	Peroxidase
POPTR_0017s09640	scaffold_17	BM-8	8303757	8306095	Peroxidase
POPTR_0005s24170	scaffold_5	BM-3	22791854	22795814	pfkB family carbohydrate kinase
POPTR_0008s09690	scaffold_8	BM-5	5988907	5992737	pfkB family carbohydrate kinase
POPTR_0017s05770	scaffold_17	BM-8	4498579	4501890	pfkB family carbohydrate kinase
POPTR_0001s13070	scaffold_1	BM-1	10156726	10162334	PH domain
POPTR_0002s05830	scaffold_2	BM-2	3831132	3836156	PH domain
POPTR_0002s08870	scaffold_2	BM-2	6228720	6238082	PH domain
POPTR_0008s06660	scaffold_8	BM-5	3986631	3987292	PH domain
POPTR_0008s10000	scaffold_8	BM-5	6205928	6239544	PH domain
POPTR_0001s12980	scaffold_1	BM-1	10064954	10069528	PHD-finger
POPTR_0001s15310	scaffold_1	BM-1	12148610	12151550	PHD-finger
POPTR_0002s06710	scaffold_2	BM-2	4510833	4517271	PHD-finger
POPTR_0002s08140	scaffold_2	BM-2	5628664	5629488	PHD-finger
POPTR_0007s06120	scaffold_7	BM-4	4255767	4256258	PHD-finger
POPTR_0007s07600	scaffold_7	BM-4	5964240	5968602	PHD-finger
POPTR_0013s02050	scaffold_13	BM-6	1198236	1203980	PHD-finger
POPTR_0013s05540	scaffold_13	BM-6	3944553	3949153	PHD-finger
POPTR_0001s16250	scaffold_1	BM-1	13065437	13070917	Plant invertase/pectin methylesterase inhibitor
POPTR_0001s16270	scaffold_1	BM-1	13080143	13082446	Plant invertase/pectin methylesterase inhibitor
POPTR_0001s16280	scaffold_1	BM-1	13086593	13088702	Plant invertase/pectin methylesterase inhibitor
POPTR_0001s16291	scaffold_1	BM-1	13091735	13094500	Plant invertase/pectin methylesterase inhibitor
POPTR_0002s06690	scaffold_2	BM-2	4497411	4498019	Plant invertase/pectin methylesterase inhibitor
POPTR_0007s08120	scaffold_7	BM-4	6590869	6591411	Plant invertase/pectin methylesterase inhibitor
POPTR_0008s10220	scaffold_8	BM-5	6401654	6402520	Plant invertase/pectin methylesterase inhibitor
POPTR_0013s01430	scaffold_13	BM-6	822721	823636	Plant invertase/pectin methylesterase inhibitor
POPTR_0013s01470	scaffold_13	BM-6	842677	844391	Plant invertase/pectin methylesterase inhibitor
POPTR_0013s01480	scaffold_13	BM-6	844781	847040	Plant invertase/pectin methylesterase inhibitor
POPTR_0013s01500	scaffold_13	BM-6	848243	850396	Plant invertase/pectin methylesterase inhibitor
POPTR_0013s01560	scaffold_13	BM-6	888739	892603	Plant mobile domain
POPTR_0017s09350	scaffold_17	BM-8	7963312	7966473	Plant mobile domain
POPTR_0005s24100	scaffold_5	BM-3	22744409	22746663	Plant zinc cluster domain
POPTR_0013s03990	scaffold_13	BM-6	2617154	2619321	Plant zinc cluster domain
POPTR_0002s07460	scaffold_2	BM-2	5104456	5105416	Plastocyanin-like domain
POPTR_0013s03090	scaffold_13	BM-6	1885359	1885955	Plastocyanin-like domain
POPTR_0013s03110	scaffold_13	BM-6	1895115	1895711	Plastocyanin-like domain
POPTR_0013s05140	scaffold_13	BM-6	3645316	3645937	Plastocyanin-like domain
POPTR_0017s12450	scaffold_17	BM-8	12619445	12621045	Plastocyanin-like domain
POPTR_0017s12460	scaffold_17	BM-8	12628060	12630361	Plastocyanin-like domain
POPTR_0001s16780	scaffold_1	BM-1	13576191	13582156	PLAT/LH2 domain
POPTR_0007s05650	scaffold_7	BM-4	3710138	3711278	PLAT/LH2 domain
POPTR_0007s05660	scaffold_7	BM-4	3715002	3715869	PLAT/LH2 domain
POPTR_0013s02300	scaffold_13	BM-6	1365570	1370030	PLAT/LH2 domain
POPTR_0013s02310	scaffold_13	BM-6	1372576	1377374	PLAT/LH2 domain
POPTR_0001s13450	scaffold_1	BM-1	10533244	10534533	Pollen proteins Ole e I like
POPTR_0007s05750	scaffold_7	BM-4	3881596	3882207	Pollen proteins Ole e I like
POPTR_0008s07200	scaffold_8	BM-5	4377021	4377856	Pollen proteins Ole e I like
POPTR_0017s09980	scaffold_17	BM-8	8800998	8802146	Pollen proteins Ole e I like
POPTR_0001s12190	scaffold_1	BM-1	9437277	9441886	PPR repeat
POPTR_0001s12200	scaffold_1	BM-1	9445814	9448570	PPR repeat
POPTR_0001s12210	scaffold_1	BM-1	9451904	9455528	PPR repeat
POPTR_0001s13120	scaffold_1	BM-1	10205107	10207539	PPR repeat
POPTR_0001s13230	scaffold_1	BM-1	10330716	10332919	PPR repeat
POPTR_0001s14810	scaffold_1	BM-1	11647367	11654727	PPR repeat
POPTR_0001s15285	scaffold_1	BM-1	12115442	12116715	PPR repeat
POPTR_0001s15470	scaffold_1	BM-1	12289357	12290787	PPR repeat
POPTR_0002s06040	scaffold_2	BM-2	4023633	4025419	PPR repeat
POPTR_0002s07340	scaffold_2	BM-2	5005253	5006979	PPR repeat
POPTR_0002s07570	scaffold_2	BM-2	5178856	5181481	PPR repeat
POPTR_0002s07580	scaffold_2	BM-2	5183420	5185465	PPR repeat
POPTR_0002s07590	scaffold_2	BM-2	5187128	5189641	PPR repeat
POPTR_0002s08080	scaffold_2	BM-2	5581295	5582641	PPR repeat
POPTR_0002s08800	scaffold_2	BM-2	6184650	6186725	PPR repeat
POPTR_0005s23410	scaffold_5	BM-3	22176018	22178636	PPR repeat
POPTR_0005s23690	scaffold_5	BM-3	22437993	22440449	PPR repeat
POPTR_0005s24150	scaffold_5	BM-3	22778554	22779845	PPR repeat
POPTR_0007s06200	scaffold_7	BM-4	4369027	4371384	PPR repeat
POPTR_0007s06780	scaffold_7	BM-4	5142735	5144264	PPR repeat
POPTR_0007s07610	scaffold_7	BM-4	5970797	5972281	PPR repeat
POPTR_0007s08060	scaffold_7	BM-4	6553108	6554924	PPR repeat
POPTR_0007s08080	scaffold_7	BM-4	6574062	6577293	PPR repeat
POPTR_0007s08110	scaffold_7	BM-4	6588763	6590156	PPR repeat
POPTR_0007s08370	scaffold_7	BM-4	7137090	7137507	PPR repeat
POPTR_0008s08250	scaffold_8	BM-5	5130992	5132478	PPR repeat
POPTR_0008s09240	scaffold_8	BM-5	5729865	5731571	PPR repeat
POPTR_0008s09260	scaffold_8	BM-5	5732819	5735056	PPR repeat
POPTR_0008s09530	scaffold_8	BM-5	5899366	5901330	PPR repeat
POPTR_0008s09820	scaffold_8	BM-5	6091531	6093702	PPR repeat
POPTR_0008s10170	scaffold_8	BM-5	6379012	6379684	PPR repeat
POPTR_0013s02200	scaffold_13	BM-6	1309505	1311517	PPR repeat
POPTR_0013s03290	scaffold_13	BM-6	2021025	2022727	PPR repeat
POPTR_0013s03840	scaffold_13	BM-6	2499067	2501029	PPR repeat
POPTR_0013s04190	scaffold_13	BM-6	2798564	2801424	PPR repeat
POPTR_0013s04410	scaffold_13	BM-6	3022601	3024268	PPR repeat
POPTR_0013s05050	scaffold_13	BM-6	3562634	3564518	PPR repeat
POPTR_0013s05130	scaffold_13	BM-6	3638899	3641196	PPR repeat
POPTR_0013s05550	scaffold_13	BM-6	3951007	3953861	PPR repeat
POPTR_0017s06060	scaffold_17	BM-8	4700407	4701997	PPR repeat
POPTR_0017s06150	scaffold_17	BM-8	4766594	4768356	PPR repeat
POPTR_0017s06420	scaffold_17	BM-8	4918760	4925389	PPR repeat
POPTR_0017s06960	scaffold_17	BM-8	5418911	5422482	PPR repeat
POPTR_0017s07580	scaffold_17	BM-8	5898197	5900266	PPR repeat
POPTR_0017s08750	scaffold_17	BM-8	7361985	7362506	PPR repeat
POPTR_0017s10700	scaffold_17	BM-8	10179244	10182076	PPR repeat
POPTR_0017s10790	scaffold_17	BM-8	10325554	10327646	PPR repeat
POPTR_0017s11210	scaffold_17	BM-8	10926081	10928098	PPR repeat
POPTR_0017s12020	scaffold_17	BM-8	12158943	12160512	PPR repeat
POPTR_0017s12110	scaffold_17	BM-8	12263906	12266349	PPR repeat
POPTR_0017s12190	scaffold_17	BM-8	12372044	12375811	PPR repeat
POPTR_0017s12200	scaffold_17	BM-8	12378121	12379761	PPR repeat
POPTR_0017s12280	scaffold_17	BM-8	12493709	12495687	PPR repeat
POPTR_0017s12350	scaffold_17	BM-8	12533760	12535670	PPR repeat
POPTR_0017s12620	scaffold_17	BM-8	12822794	12826230	PPR repeat
POPTR_0017s12720	scaffold_17	BM-8	12898583	12900847	PPR repeat
POPTR_0005s24060	scaffold_5	BM-3	22719376	22720550	PRA1 family protein
POPTR_0008s06080	scaffold_8	BM-5	3590890	3594893	PRA1 family protein
POPTR_0008s07400	scaffold_8	BM-5	4539333	4540609	PRA1 family protein
POPTR_0017s05660	scaffold_17	BM-8	4435165	4436060	PRA1 family protein
POPTR_0007s07470	scaffold_7	BM-4	5818304	5820251	Prefoldin subunit
POPTR_0008s09090	scaffold_8	BM-5	5634735	5638131	Prefoldin subunit
POPTR_0008s10300	scaffold_8	BM-5	6448229	6452839	Prefoldin subunit
POPTR_0013s03940	scaffold_13	BM-6	2582324	2584835	Prefoldin subunit
POPTR_0001s14600	scaffold_1	BM-1	11448486	11454245	Prenyltransferase and squalene oxidase repeat
POPTR_0001s14610	scaffold_1	BM-1	11458206	11463971	Prenyltransferase and squalene oxidase repeat
POPTR_0013s01400	scaffold_13	BM-6	801654	805244	Prenyltransferase and squalene oxidase repeat
POPTR_0014s00350	scaffold_14	BM-7	155894	160829	Prenyltransferase and squalene oxidase repeat
POPTR_0014s00360	scaffold_14	BM-7	181160	185353	Prenyltransferase and squalene oxidase repeat
POPTR_0014s00370	scaffold_14	BM-7	193072	198686	Prenyltransferase and squalene oxidase repeat
POPTR_0017s10970	scaffold_17	BM-8	10551597	10560322	Prenyltransferase and squalene oxidase repeat
POPTR_0001s13860	scaffold_1	BM-1	10923594	10926322	Protease inhibitor/seed storage/LTP family
POPTR_0001s15850	scaffold_1	BM-1	12689335	12690111	Protease inhibitor/seed storage/LTP family
POPTR_0005s23340	scaffold_5	BM-3	22153447	22154430	Protease inhibitor/seed storage/LTP family
POPTR_0005s23350	scaffold_5	BM-3	22157824	22158810	Protease inhibitor/seed storage/LTP family
POPTR_0005s23360	scaffold_5	BM-3	22164962	22166160	Protease inhibitor/seed storage/LTP family
POPTR_0008s06210	scaffold_8	BM-5	3659592	3660216	Protease inhibitor/seed storage/LTP family
POPTR_0002s08130	scaffold_2	BM-2	5621718	5625126	Proteasome subunit
POPTR_0017s10730	scaffold_17	BM-8	10241855	10245187	Proteasome subunit
POPTR_0008s07040	scaffold_8	BM-5	4251414	4271774	Proteasome/cyclosome repeat
POPTR_0017s08150	scaffold_17	BM-8	6592716	6599030	Proteasome/cyclosome repeat
POPTR_0001s13080	scaffold_1	BM-1	10169407	10172408	Protein kinase domain
POPTR_0001s13420	scaffold_1	BM-1	10503532	10508707	Protein kinase domain
POPTR_0001s14680	scaffold_1	BM-1	11563893	11567731	Protein kinase domain
POPTR_0001s15190	scaffold_1	BM-1	12036441	12039346	Protein kinase domain
POPTR_0001s16810	scaffold_1	BM-1	13612928	13614977	Protein kinase domain
POPTR_0002s05990	scaffold_2	BM-2	3971624	3976408	Protein kinase domain
POPTR_0002s06080	scaffold_2	BM-2	4068178	4075691	Protein kinase domain
POPTR_0002s06570	scaffold_2	BM-2	4376645	4379924	Protein kinase domain
POPTR_0002s06600	scaffold_2	BM-2	4408435	4410008	Protein kinase domain
POPTR_0002s07400	scaffold_2	BM-2	5066140	5067497	Protein kinase domain
POPTR_0002s08820	scaffold_2	BM-2	6200370	6204920	Protein kinase domain
POPTR_0007s06210	scaffold_7	BM-4	4375903	4380305	Protein kinase domain
POPTR_0007s06980	scaffold_7	BM-4	5333616	5335915	Protein kinase domain
POPTR_0007s07900	scaffold_7	BM-4	6376128	6389601	Protein kinase domain
POPTR_0008s06860	scaffold_8	BM-5	4113754	4116353	Protein kinase domain
POPTR_0008s06890	scaffold_8	BM-5	4127495	4133815	Protein kinase domain
POPTR_0008s08010	scaffold_8	BM-5	4944254	4946431	Protein kinase domain
POPTR_0013s02360	scaffold_13	BM-6	1409283	1415594	Protein kinase domain
POPTR_0013s02660	scaffold_13	BM-6	1577420	1579898	Protein kinase domain
POPTR_0013s02910	scaffold_13	BM-6	1756388	1758115	Protein kinase domain
POPTR_0013s02930	scaffold_13	BM-6	1765879	1771224	Protein kinase domain
POPTR_0013s03250	scaffold_13	BM-6	1991152	1997563	Protein kinase domain
POPTR_0013s03660	scaffold_13	BM-6	2322372	2329185	Protein kinase domain
POPTR_0013s03980	scaffold_13	BM-6	2605577	2608177	Protein kinase domain
POPTR_0013s04320	scaffold_13	BM-6	2928432	2930205	Protein kinase domain
POPTR_0013s04430	scaffold_13	BM-6	3031316	3036803	Protein kinase domain
POPTR_0013s04990	scaffold_13	BM-6	3523783	3526406	Protein kinase domain
POPTR_0017s05830	scaffold_17	BM-8	4537408	4538247	Protein kinase domain
POPTR_0017s05880	scaffold_17	BM-8	4567767	4570733	Protein kinase domain
POPTR_0017s06330	scaffold_17	BM-8	4857464	4859696	Protein kinase domain
POPTR_0017s07570	scaffold_17	BM-8	5890823	5895166	Protein kinase domain
POPTR_0017s08210	scaffold_17	BM-8	6659039	6661617	Protein kinase domain
POPTR_0017s09150	scaffold_17	BM-8	7812753	7813800	Protein kinase domain
POPTR_0017s09520	scaffold_17	BM-8	8134069	8135963	Protein kinase domain
POPTR_0017s10040	scaffold_17	BM-8	8951788	8954315	Protein kinase domain
POPTR_0017s10510	scaffold_17	BM-8	9954712	9964538	Protein kinase domain
POPTR_0017s11180	scaffold_17	BM-8	10841605	10843918	Protein kinase domain
POPTR_0017s11370	scaffold_17	BM-8	11129121	11134051	Protein kinase domain
POPTR_0017s12380	scaffold_17	BM-8	12549298	12555406	Protein kinase domain
POPTR_0017s12410	scaffold_17	BM-8	12584232	12589873	Protein kinase domain
POPTR_0002s07520	scaffold_2	BM-2	5134091	5137974	Protein phosphatase 2C
POPTR_0005s23620	scaffold_5	BM-3	22337386	22338810	Protein phosphatase 2C
POPTR_0005s23630	scaffold_5	BM-3	22339900	22350901	Protein phosphatase 2C
POPTR_0007s09220	scaffold_7	BM-4	8535667	8540209	Protein phosphatase 2C
POPTR_0008s05950	scaffold_8	BM-5	3507908	3509993	Protein phosphatase 2C
POPTR_0008s07050	scaffold_8	BM-5	4276320	4278218	Protein phosphatase 2C
POPTR_0008s10010	scaffold_8	BM-5	6241635	6244056	Protein phosphatase 2C
POPTR_0008s10390	scaffold_8	BM-5	6501193	6505568	Protein phosphatase 2C
POPTR_0013s01300	scaffold_13	BM-6	725164	728774	Protein phosphatase 2C
POPTR_0013s01370	scaffold_13	BM-6	785181	788740	Protein phosphatase 2C
POPTR_0005s23490	scaffold_5	BM-3	22220340	22224804	Protein tyrosine kinase
POPTR_0008s06030	scaffold_8	BM-5	3551322	3554989	Protein tyrosine kinase
POPTR_0014s00480	scaffold_14	BM-7	382769	384564	Protein tyrosine kinase
POPTR_0017s06310	scaffold_17	BM-8	4837326	4840965	Protein tyrosine kinase
POPTR_0017s06410	scaffold_17	BM-8	4913699	4917897	Protein tyrosine kinase
POPTR_0017s10930	scaffold_17	BM-8	10517518	10520851	Protein tyrosine kinase
POPTR_0001s17500	scaffold_1	BM-1	14289764	14291943	Putative lysophospholipase
POPTR_0013s03280	scaffold_13	BM-6	2018029	2019617	Putative lysophospholipase
POPTR_0002s07640	scaffold_2	BM-2	5219502	5224626	Putative methyltransferase
POPTR_0002s07760	scaffold_2	BM-2	5311383	5316029	Putative methyltransferase
POPTR_0008s05990	scaffold_8	BM-5	3521545	3528262	Putative methyltransferase
POPTR_0001s14490	scaffold_1	BM-1	11369428	11373148	Putative peptidoglycan binding domain
POPTR_0001s15760	scaffold_1	BM-1	12584314	12585411	Putative peptidoglycan binding domain
POPTR_0013s03350	scaffold_13	BM-6	2056190	2057876	Putative peptidoglycan binding domain
POPTR_0007s07750	scaffold_7	BM-4	6163582	6173511	PWWP domain
POPTR_0013s01940	scaffold_13	BM-6	1115443	1120378	PWWP domain
POPTR_0001s14480	scaffold_1	BM-1	11360152	11370118	Pyridine nucleotide-disulphide oxidoreductase
POPTR_0008s10020	scaffold_8	BM-5	6245427	6248009	Pyridine nucleotide-disulphide oxidoreductase
POPTR_0007s06900	scaffold_7	BM-4	5214162	5217520	Radical SAM superfamily
POPTR_0017s06180	scaffold_17	BM-8	4789021	4792811	Radical SAM superfamily
POPTR_0013s01810	scaffold_13	BM-6	1038177	1039032	Rapid ALkalinization Factor (RALF)
POPTR_0017s08620	scaffold_17	BM-8	7243315	7244520	Rapid ALkalinization Factor (RALF)
POPTR_0017s08660	scaffold_17	BM-8	7306210	7307335	Rapid ALkalinization Factor (RALF)
POPTR_0017s08670	scaffold_17	BM-8	7308410	7308772	Rapid ALkalinization Factor (RALF)
POPTR_0001s15150	scaffold_1	BM-1	11993165	11994482	Rare lipoprotein A (RlpA)-like double-psi beta-barrel
POPTR_0008s08790	scaffold_8	BM-5	5445836	5447940	Rare lipoprotein A (RlpA)-like double-psi beta-barrel
POPTR_0017s12150	scaffold_17	BM-8	12316428	12318118	Rare lipoprotein A (RlpA)-like double-psi beta-barrel
POPTR_0017s12830	scaffold_17	BM-8	13016368	13017241	Rare lipoprotein A (RlpA)-like double-psi beta-barrel
POPTR_0001s15280	scaffold_1	BM-1	12110874	12113458	Ras family
POPTR_0002s06310	scaffold_2	BM-2	4208322	4212755	Ras family
POPTR_0002s07510	scaffold_2	BM-2	5127785	5130391	Ras family
POPTR_0007s06730	scaffold_7	BM-4	5112959	5115394	Ras family
POPTR_0007s09170	scaffold_7	BM-4	8384107	8387504	Ras family
POPTR_0008s06160	scaffold_8	BM-5	3638987	3640631	Ras family
POPTR_0002s07180	scaffold_2	BM-2	4903928	4907595	Redoxin
POPTR_0008s09930	scaffold_8	BM-5	6151037	6152438	Redoxin
POPTR_0002s07110	scaffold_2	BM-2	4845579	4852033	Regulator of chromosome condensation (RCC1) repeat
POPTR_0008s06020	scaffold_8	BM-5	3540877	3547002	Regulator of chromosome condensation (RCC1) repeat
POPTR_0001s16320	scaffold_1	BM-1	13126490	13129784	Remorin, C-terminal region
POPTR_0008s09290	scaffold_8	BM-5	5751232	5753162	Remorin, C-terminal region
POPTR_0001s13910	scaffold_1	BM-1	10974739	10975880	Response regulator receiver domain
POPTR_0001s13920	scaffold_1	BM-1	10979852	10981790	Response regulator receiver domain
POPTR_0001s14380	scaffold_1	BM-1	11287320	11288770	Response regulator receiver domain
POPTR_0001s14390	scaffold_1	BM-1	11290366	11291784	Response regulator receiver domain
POPTR_0001s14400	scaffold_1	BM-1	11293954	11295180	Response regulator receiver domain
POPTR_0002s08270	scaffold_2	BM-2	5754692	5757437	Response regulator receiver domain
POPTR_0008s07590	scaffold_8	BM-5	4646909	4648799	Ribosomal L38e protein family
POPTR_0017s05460	scaffold_17	BM-8	4318758	4321115	Ribosomal L38e protein family
POPTR_0001s14870	scaffold_1	BM-1	11678756	11680620	Ribosomal protein L7Ae/L30e/S12e/Gadd45 family
POPTR_0002s05710	scaffold_2	BM-2	3753259	3754984	Ribosomal protein L7Ae/L30e/S12e/Gadd45 family
POPTR_0007s06050	scaffold_7	BM-4	4197314	4199255	Ribosomal protein L7Ae/L30e/S12e/Gadd45 family
POPTR_0002s06500	scaffold_2	BM-2	4344296	4345446	Ribosomal protein S13/S18
POPTR_0002s08900	scaffold_2	BM-2	6285325	6286771	Ribosomal protein S13/S18
POPTR_0002s08910	scaffold_2	BM-2	6288115	6288587	Ribosomal protein S13/S18
POPTR_0005s23280	scaffold_5	BM-3	22103694	22105141	Ribosomal protein S13/S18
POPTR_0001s12740	scaffold_1	BM-1	9868689	9870968	RNA recognition motif. (a.k.a. RRM, RBD, or RNP domain)
POPTR_0001s13030	scaffold_1	BM-1	10112242	10119437	RNA recognition motif. (a.k.a. RRM, RBD, or RNP domain)
POPTR_0001s16630	scaffold_1	BM-1	13405680	13411157	RNA recognition motif. (a.k.a. RRM, RBD, or RNP domain)
POPTR_0002s06070	scaffold_2	BM-2	4042502	4049513	RNA recognition motif. (a.k.a. RRM, RBD, or RNP domain)
POPTR_0002s06200	scaffold_2	BM-2	4153348	4157674	RNA recognition motif. (a.k.a. RRM, RBD, or RNP domain)
POPTR_0002s06340	scaffold_2	BM-2	4225293	4229546	RNA recognition motif. (a.k.a. RRM, RBD, or RNP domain)
POPTR_0002s06660	scaffold_2	BM-2	4468113	4474882	RNA recognition motif. (a.k.a. RRM, RBD, or RNP domain)
POPTR_0002s07090	scaffold_2	BM-2	4822420	4824571	RNA recognition motif. (a.k.a. RRM, RBD, or RNP domain)
POPTR_0007s07800	scaffold_7	BM-4	6222389	6228080	RNA recognition motif. (a.k.a. RRM, RBD, or RNP domain)
POPTR_0008s07770	scaffold_8	BM-5	4765927	4774345	RNA recognition motif. (a.k.a. RRM, RBD, or RNP domain)
POPTR_0008s08490	scaffold_8	BM-5	5267156	5270883	RNA recognition motif. (a.k.a. RRM, RBD, or RNP domain)
POPTR_0008s09710	scaffold_8	BM-5	5995840	5997406	RNA recognition motif. (a.k.a. RRM, RBD, or RNP domain)
POPTR_0013s01700	scaffold_13	BM-6	960082	965769	RNA recognition motif. (a.k.a. RRM, RBD, or RNP domain)
POPTR_0013s04390	scaffold_13	BM-6	3016016	3019614	RNA recognition motif. (a.k.a. RRM, RBD, or RNP domain)
POPTR_0013s05120	scaffold_13	BM-6	3633954	3638517	RNA recognition motif. (a.k.a. RRM, RBD, or RNP domain)
POPTR_0013s05190	scaffold_13	BM-6	3674021	3679251	RNA recognition motif. (a.k.a. RRM, RBD, or RNP domain)
POPTR_0017s05510	scaffold_17	BM-8	4364003	4366437	RNA recognition motif. (a.k.a. RRM, RBD, or RNP domain)
POPTR_0017s05890	scaffold_17	BM-8	4573091	4575395	RNA recognition motif. (a.k.a. RRM, RBD, or RNP domain)
POPTR_0017s06190	scaffold_17	BM-8	4793223	4796490	RNA recognition motif. (a.k.a. RRM, RBD, or RNP domain)
POPTR_0017s07850	scaffold_17	BM-8	6145053	6147945	RNA recognition motif. (a.k.a. RRM, RBD, or RNP domain)
POPTR_0017s08570	scaffold_17	BM-8	7154658	7157431	RNA recognition motif. (a.k.a. RRM, RBD, or RNP domain)
POPTR_0017s10590	scaffold_17	BM-8	10013400	10014767	RNA recognition motif. (a.k.a. RRM, RBD, or RNP domain)
POPTR_0017s11770	scaffold_17	BM-8	11616766	11620965	RNA recognition motif. (a.k.a. RRM, RBD, or RNP domain)
POPTR_0017s11780	scaffold_17	BM-8	11629672	11633934	RNA recognition motif. (a.k.a. RRM, RBD, or RNP domain)
POPTR_0017s12160	scaffold_17	BM-8	12325187	12330894	RNA recognition motif. (a.k.a. RRM, RBD, or RNP domain)
POPTR_0001s13940	scaffold_1	BM-1	10985150	10986681	Rubber elongation factor protein (REF)
POPTR_0013s01800	scaffold_13	BM-6	1029273	1031367	Rubber elongation factor protein (REF)
POPTR_0002s06390	scaffold_2	BM-2	4249120	4253633	S1 RNA binding domain
POPTR_0008s07250	scaffold_8	BM-5	4415942	4419218	S1 RNA binding domain
POPTR_0008s10050	scaffold_8	BM-5	6264946	6268162	S1 RNA binding domain
POPTR_0002s06700	scaffold_2	BM-2	4500949	4510049	SAP domain
POPTR_0007s06040	scaffold_7	BM-4	4189263	4194664	SAP domain
POPTR_0001s13630	scaffold_1	BM-1	10694052	10697877	SBP domain
POPTR_0001s13890	scaffold_1	BM-1	10946060	10952970	SBP domain
POPTR_0008s09750	scaffold_8	BM-5	6025419	6029702	SBP domain
POPTR_0008s09810	scaffold_8	BM-5	6083701	6090984	SBP domain
POPTR_0001s13790	scaffold_1	BM-1	10859910	10861925	Sel1 repeat
POPTR_0008s07490	scaffold_8	BM-5	4584685	4588416	Sel1 repeat
POPTR_0001s13140	scaffold_1	BM-1	10224336	10227174	Serine carboxypeptidase
POPTR_0002s07260	scaffold_2	BM-2	4962265	4966648	Serine carboxypeptidase
POPTR_0007s07690	scaffold_7	BM-4	6060873	6065936	Serine carboxypeptidase
POPTR_0001s12600	scaffold_1	BM-1	9758965	9760550	SET domain
POPTR_0008s09000	scaffold_8	BM-5	5579955	5583813	SET domain
POPTR_0013s04550	scaffold_13	BM-6	3118380	3120223	SET domain
POPTR_0017s06870	scaffold_17	BM-8	5229053	5241549	SET domain
POPTR_0002s06190	scaffold_2	BM-2	4148986	4152225	Shikimate kinase
POPTR_0007s06590	scaffold_7	BM-4	5000432	5003602	Shikimate kinase
POPTR_0017s08970	scaffold_17	BM-8	7593560	7595669	Shikimate kinase
POPTR_0007s06080	scaffold_7	BM-4	4214175	4221136	short chain dehydrogenase
POPTR_0008s05940	scaffold_8	BM-5	3497196	3500390	short chain dehydrogenase
POPTR_0013s02480	scaffold_13	BM-6	1469390	1470716	short chain dehydrogenase
POPTR_0013s02690	scaffold_13	BM-6	1626458	1628406	short chain dehydrogenase
POPTR_0013s02710	scaffold_13	BM-6	1632158	1636284	short chain dehydrogenase
POPTR_0013s05560	scaffold_13	BM-6	3961034	3962058	short chain dehydrogenase
POPTR_0013s05570	scaffold_13	BM-6	3972592	3974334	short chain dehydrogenase
POPTR_0005s23960	scaffold_5	BM-3	22640114	22642135	Single-strand binding protein family
POPTR_0013s01320	scaffold_13	BM-6	734890	737502	Single-strand binding protein family
POPTR_0001s12660	scaffold_1	BM-1	9810594	9814344	SNARE associated Golgi protein
POPTR_0013s02270	scaffold_13	BM-6	1352016	1356221	SNARE associated Golgi protein
POPTR_0005s24300	scaffold_5	BM-3	22899384	22903253	SNARE domain
POPTR_0008s09330	scaffold_8	BM-5	5770802	5774013	SNARE domain
POPTR_0001s16740	scaffold_1	BM-1	13523354	13525282	Sodium/calcium exchanger protein
POPTR_0013s02590	scaffold_13	BM-6	1532297	1535696	Sodium/calcium exchanger protein
POPTR_0008s08980	scaffold_8	BM-5	5566823	5572452	SPX domain
POPTR_0008s08990	scaffold_8	BM-5	5573494	5577116	SPX domain
POPTR_0017s12250	scaffold_17	BM-8	12477385	12480998	SPX domain
POPTR_0017s12260	scaffold_17	BM-8	12481252	12486499	SPX domain
POPTR_0001s13660	scaffold_1	BM-1	10747910	10748155	SRF-type transcription factor (DNA-binding and dimerisation domain)
POPTR_0002s07920	scaffold_2	BM-2	5450756	5453302	SRF-type transcription factor (DNA-binding and dimerisation domain)
POPTR_0007s05980	scaffold_7	BM-4	4126423	4128527	SRF-type transcription factor (DNA-binding and dimerisation domain)
POPTR_0007s07620	scaffold_7	BM-4	5972870	5975044	SRF-type transcription factor (DNA-binding and dimerisation domain)
POPTR_0008s08780	scaffold_8	BM-5	5431595	5435799	SRF-type transcription factor (DNA-binding and dimerisation domain)
POPTR_0008s09790	scaffold_8	BM-5	6063858	6070604	SRF-type transcription factor (DNA-binding and dimerisation domain)
POPTR_0008s09800	scaffold_8	BM-5	6073641	6078620	SRF-type transcription factor (DNA-binding and dimerisation domain)
POPTR_0013s01880	scaffold_13	BM-6	1089954	1090806	SRF-type transcription factor (DNA-binding and dimerisation domain)
POPTR_0017s06710	scaffold_17	BM-8	5128975	5129586	SRF-type transcription factor (DNA-binding and dimerisation domain)
POPTR_0017s06800	scaffold_17	BM-8	5188482	5189081	SRF-type transcription factor (DNA-binding and dimerisation domain)
POPTR_0017s06810	scaffold_17	BM-8	5192102	5192713	SRF-type transcription factor (DNA-binding and dimerisation domain)
POPTR_0017s07170	scaffold_17	BM-8	5557162	5558254	SRF-type transcription factor (DNA-binding and dimerisation domain)
POPTR_0017s07205	scaffold_17	BM-8	5593325	5594683	SRF-type transcription factor (DNA-binding and dimerisation domain)
POPTR_0017s07460	scaffold_17	BM-8	5801036	5801934	SRF-type transcription factor (DNA-binding and dimerisation domain)
POPTR_0007s07530	scaffold_7	BM-4	5889286	5891127	Sugar (and other) transporter
POPTR_0007s07540	scaffold_7	BM-4	5904725	5906533	Sugar (and other) transporter
POPTR_0007s07550	scaffold_7	BM-4	5914497	5916305	Sugar (and other) transporter
POPTR_0007s07640	scaffold_7	BM-4	5998469	6002385	Sugar (and other) transporter
POPTR_0013s02870	scaffold_13	BM-6	1734164	1740515	Sugar (and other) transporter
POPTR_0013s02880	scaffold_13	BM-6	1740617	1748468	Sugar (and other) transporter
POPTR_0017s06070	scaffold_17	BM-8	4707863	4713446	Sugar (and other) transporter
POPTR_0005s23530	scaffold_5	BM-3	22262660	22267159	Sulfate transporter family
POPTR_0007s05860	scaffold_7	BM-4	3999877	4003753	Sulfate transporter family
POPTR_0001s12500	scaffold_1	BM-1	9701896	9706886	Surface antigen variable number repeat
POPTR_0008s07180	scaffold_8	BM-5	4366709	4371434	Surface antigen variable number repeat
POPTR_0013s04010	scaffold_13	BM-6	2628264	2632678	Targeting protein for Xklp2 (TPX2)
POPTR_0017s12770	scaffold_17	BM-8	12938463	12941896	Targeting protein for Xklp2 (TPX2)
POPTR_0001s13500	scaffold_1	BM-1	10575637	10576857	TCP family transcription factor
POPTR_0007s07480	scaffold_7	BM-4	5823272	5825393	TCP family transcription factor
POPTR_0017s09820	scaffold_17	BM-8	8459442	8461037	TCP family transcription factor
POPTR_0001s14040	scaffold_1	BM-1	11048450	11053022	TCP-1/cpn60 chaperonin family
POPTR_0013s05500	scaffold_13	BM-6	3929600	3934160	TCP-1/cpn60 chaperonin family
POPTR_0005s23190	scaffold_5	BM-3	22027982	22033757	Terpene synthase, N-terminal domain
POPTR_0007s07360	scaffold_7	BM-4	5698950	5703035	Terpene synthase, N-terminal domain
POPTR_0007s07370	scaffold_7	BM-4	5718981	5720535	Terpene synthase, N-terminal domain
POPTR_0007s07410	scaffold_7	BM-4	5732817	5736144	Terpene synthase, N-terminal domain
POPTR_0008s08190	scaffold_8	BM-5	5099196	5102308	Terpene synthase, N-terminal domain
POPTR_0008s08220	scaffold_8	BM-5	5113901	5118615	Terpene synthase, N-terminal domain
POPTR_0017s06920	scaffold_17	BM-8	5302805	5306486	Terpene synthase, N-terminal domain
POPTR_0001s17350	scaffold_1	BM-1	14156352	14161431	Tesmin/TSO1-like CXC domain
POPTR_0013s03410	scaffold_13	BM-6	2107003	2109787	Tesmin/TSO1-like CXC domain
POPTR_0013s03580	scaffold_13	BM-6	2272031	2273163	Tesmin/TSO1-like CXC domain
POPTR_0001s14420	scaffold_1	BM-1	11309936	11312524	Tetratricopeptide repeat
POPTR_0001s16620	scaffold_1	BM-1	13402423	13405506	Tetratricopeptide repeat
POPTR_0002s05610	scaffold_2	BM-2	3678501	3684168	Tetratricopeptide repeat
POPTR_0002s07720	scaffold_2	BM-2	5293946	5296902	Tetratricopeptide repeat
POPTR_0005s23610	scaffold_5	BM-3	22329008	22334739	Tetratricopeptide repeat
POPTR_0005s24430	scaffold_5	BM-3	22975382	22978454	Tetratricopeptide repeat
POPTR_0007s05640	scaffold_7	BM-4	3700011	3702844	Tetratricopeptide repeat
POPTR_0007s06800	scaffold_7	BM-4	5156852	5161111	Tetratricopeptide repeat
POPTR_0008s08900	scaffold_8	BM-5	5514014	5515774	Tetratricopeptide repeat
POPTR_0008s09430	scaffold_8	BM-5	5840796	5844042	Tetratricopeptide repeat
POPTR_0013s01390	scaffold_13	BM-6	797435	801181	Tetratricopeptide repeat
POPTR_0013s03390	scaffold_13	BM-6	2087260	2088700	Tetratricopeptide repeat
POPTR_0013s03630	scaffold_13	BM-6	2310805	2314808	Tetratricopeptide repeat
POPTR_0013s04820	scaffold_13	BM-6	3344286	3354507	Tetratricopeptide repeat
POPTR_0002s08760	scaffold_2	BM-2	6151009	6152761	Thaumatin family
POPTR_0017s11190	scaffold_17	BM-8	10852657	10853743	Thaumatin family
POPTR_0001s15910	scaffold_1	BM-1	12754734	12759038	Thioredoxin
POPTR_0002s06730	scaffold_2	BM-2	4531727	4536191	Thioredoxin
POPTR_0002s07390	scaffold_2	BM-2	5064013	5065165	Thioredoxin
POPTR_0002s08260	scaffold_2	BM-2	5747245	5751684	Thioredoxin
POPTR_0007s07520	scaffold_7	BM-4	5887819	5888942	Thioredoxin
POPTR_0017s11310	scaffold_17	BM-8	11068087	11068959	Thioredoxin
POPTR_0001s13240	scaffold_1	BM-1	10337710	10340900	tify domain
POPTR_0001s16640	scaffold_1	BM-1	13418680	13420343	tify domain
POPTR_0005s23600	scaffold_5	BM-3	22320891	22325261	tify domain
POPTR_0017s06970	scaffold_17	BM-8	5423174	5428505	tify domain
POPTR_0008s06520	scaffold_8	BM-5	3887595	3889149	Transferase family
POPTR_0008s07130	scaffold_8	BM-5	4328251	4329558	Transferase family
POPTR_0017s05810	scaffold_17	BM-8	4528301	4529617	Transferase family
POPTR_0017s09970	scaffold_17	BM-8	8797379	8798939	Transferase family
POPTR_0001s13350	scaffold_1	BM-1	10439970	10444989	Transketolase, pyrimidine binding domain
POPTR_0017s11290	scaffold_17	BM-8	11043807	11046588	Transketolase, pyrimidine binding domain
POPTR_0002s07960	scaffold_2	BM-2	5494188	5496695	Transmembrane amino acid transporter protein
POPTR_0002s07970	scaffold_2	BM-2	5510895	5513059	Transmembrane amino acid transporter protein
POPTR_0002s08000	scaffold_2	BM-2	5529186	5531390	Transmembrane amino acid transporter protein
POPTR_0002s08040	scaffold_2	BM-2	5561976	5563896	Transmembrane amino acid transporter protein
POPTR_0002s08750	scaffold_2	BM-2	6142502	6145503	Transmembrane amino acid transporter protein
POPTR_0005s24080	scaffold_5	BM-3	22725438	22728040	Transmembrane amino acid transporter protein
POPTR_0008s06340	scaffold_8	BM-5	3761201	3764930	Transmembrane amino acid transporter protein
POPTR_0008s06630	scaffold_8	BM-5	3969935	3974491	Transmembrane amino acid transporter protein
POPTR_0008s08610	scaffold_8	BM-5	5339959	5341868	Transmembrane amino acid transporter protein
POPTR_0017s11980	scaffold_17	BM-8	12128723	12130438	Transmembrane amino acid transporter protein
POPTR_0017s12000	scaffold_17	BM-8	12147325	12149122	Transmembrane amino acid transporter protein
POPTR_0002s06520	scaffold_2	BM-2	4348472	4351692	Triose-phosphate Transporter family
POPTR_0007s06950	scaffold_7	BM-4	5317314	5322215	Triose-phosphate Transporter family
POPTR_0017s07610	scaffold_17	BM-8	5916731	5918518	Triose-phosphate Transporter family
POPTR_0008s07940	scaffold_8	BM-5	4894724	4900664	Trypsin
POPTR_0013s01900	scaffold_13	BM-6	1097556	1101287	Trypsin
POPTR_0013s05340	scaffold_13	BM-6	3819586	3823165	Tubulin/FtsZ family, GTPase domain
POPTR_0017s11740	scaffold_17	BM-8	11502700	11504726	Tubulin/FtsZ family, GTPase domain
POPTR_0002s08210	scaffold_2	BM-2	5686086	5694560	Ubiquitin carboxyl-terminal hydrolase
POPTR_0007s07040	scaffold_7	BM-4	5368335	5374209	Ubiquitin carboxyl-terminal hydrolase
POPTR_0001s17320	scaffold_1	BM-1	14135494	14138968	Ubiquitin-2 like Rad60 SUMO-like
POPTR_0002s06320	scaffold_2	BM-2	4214954	4216815	Ubiquitin-2 like Rad60 SUMO-like
POPTR_0007s08200	scaffold_7	BM-4	6766732	6768491	Ubiquitin-2 like Rad60 SUMO-like
POPTR_0017s06450	scaffold_17	BM-8	4942090	4944143	Ubiquitin-2 like Rad60 SUMO-like
POPTR_0001s16230	scaffold_1	BM-1	13032423	13037706	Ubiquitin-conjugating enzyme
POPTR_0008s10400	scaffold_8	BM-5	6514226	6515669	Ubiquitin-conjugating enzyme
POPTR_0017s08240	scaffold_17	BM-8	6692820	6694047	Ubiquitin-conjugating enzyme
POPTR_0002s07130	scaffold_2	BM-2	4859514	4860958	U-box domain
POPTR_0013s04900	scaffold_13	BM-6	3415429	3417636	U-box domain
POPTR_0013s04930	scaffold_13	BM-6	3444398	3446836	U-box domain
POPTR_0017s10990	scaffold_17	BM-8	10626708	10628321	U-box domain
POPTR_0008s09390	scaffold_8	BM-5	5815409	5818227	UDP-glucose/GDP-mannose dehydrogenase family, NAD binding domain
POPTR_0017s12760	scaffold_17	BM-8	12926513	12929116	UDP-glucose/GDP-mannose dehydrogenase family, NAD binding domain
POPTR_0002s07820	scaffold_2	BM-2	5363519	5367447	Universal stress protein family
POPTR_0002s08500	scaffold_2	BM-2	5936507	5938080	Universal stress protein family
POPTR_0013s01110	scaffold_13	BM-6	607450	609082	Universal stress protein family
POPTR_0014s00490	scaffold_14	BM-7	386896	391422	Universal stress protein family
POPTR_0017s10800	scaffold_17	BM-8	10332246	10334126	Universal stress protein family
POPTR_0008s09050	scaffold_8	BM-5	5610455	5612720	Vesicle transport v-SNARE protein N-terminus
POPTR_0017s12360	scaffold_17	BM-8	12539492	12541415	Vesicle transport v-SNARE protein N-terminus
POPTR_0001s15890	scaffold_1	BM-1	12729157	12730089	VQ motif
POPTR_0002s05930	scaffold_2	BM-2	3909713	3910579	VQ motif
POPTR_0002s07140	scaffold_2	BM-2	4876584	4877813	VQ motif
POPTR_0007s05600	scaffold_7	BM-4	3672360	3674022	VQ motif
POPTR_0013s04100	scaffold_13	BM-6	2723786	2724388	VQ motif
POPTR_0001s12260	scaffold_1	BM-1	9490757	9496628	WD domain, G-beta repeat
POPTR_0001s14730	scaffold_1	BM-1	11596214	11602014	WD domain, G-beta repeat
POPTR_0001s17340	scaffold_1	BM-1	14144435	14149394	WD domain, G-beta repeat
POPTR_0001s17450	scaffold_1	BM-1	14240192	14244757	WD domain, G-beta repeat
POPTR_0002s05670	scaffold_2	BM-2	3727154	3737359	WD domain, G-beta repeat
POPTR_0005s23320	scaffold_5	BM-3	22142561	22145785	WD domain, G-beta repeat
POPTR_0005s24010	scaffold_5	BM-3	22681791	22683548	WD domain, G-beta repeat
POPTR_0008s06100	scaffold_8	BM-5	3606779	3612698	WD domain, G-beta repeat
POPTR_0008s06970	scaffold_8	BM-5	4209954	4220383	WD domain, G-beta repeat
POPTR_0008s07870	scaffold_8	BM-5	4833881	4843182	WD domain, G-beta repeat
POPTR_0008s09160	scaffold_8	BM-5	5677215	5681886	WD domain, G-beta repeat
POPTR_0013s01910	scaffold_13	BM-6	1102818	1105808	WD domain, G-beta repeat
POPTR_0013s02940	scaffold_13	BM-6	1776688	1782871	WD domain, G-beta repeat
POPTR_0013s04640	scaffold_13	BM-6	3194791	3196954	WD domain, G-beta repeat
POPTR_0014s00310	scaffold_14	BM-7	127468	129074	WD domain, G-beta repeat
POPTR_0017s10820	scaffold_17	BM-8	10346907	10350484	WD domain, G-beta repeat
POPTR_0017s11520	scaffold_17	BM-8	11257429	11263106	WD domain, G-beta repeat
POPTR_0001s13610	scaffold_1	BM-1	10672204	10672944	WRKY DNA -binding domain
POPTR_0002s06000	scaffold_2	BM-2	3985135	3987714	WRKY DNA -binding domain
POPTR_0007s06720	scaffold_7	BM-4	5097031	5099587	WRKY DNA -binding domain
POPTR_0007s06930	scaffold_7	BM-4	5283483	5287169	WRKY DNA -binding domain
POPTR_0008s09140	scaffold_8	BM-5	5664932	5668102	WRKY DNA -binding domain
POPTR_0008s09360	scaffold_8	BM-5	5789519	5793094	WRKY DNA -binding domain
POPTR_0008s10280	scaffold_8	BM-5	6435084	6436968	WRKY DNA -binding domain
POPTR_0017s09750	scaffold_17	BM-8	8383772	8385736	WRKY DNA -binding domain
POPTR_0017s11570	scaffold_17	BM-8	11362683	11365382	WRKY DNA -binding domain
POPTR_0017s12430	scaffold_17	BM-8	12590806	12596278	WRKY DNA -binding domain
POPTR_0002s06050	scaffold_2	BM-2	4027880	4031206	X8 domain
POPTR_0008s08240	scaffold_8	BM-5	5126507	5128614	X8 domain
POPTR_0008s09480	scaffold_8	BM-5	5875115	5877531	X8 domain
POPTR_0017s08280	scaffold_17	BM-8	6753385	6754455	X8 domain
POPTR_0008s06070	scaffold_8	BM-5	3584805	3588197	Yip1 domain
POPTR_0013s02430	scaffold_13	BM-6	1446318	1449678	Yip1 domain
POPTR_0001s13870	scaffold_1	BM-1	10926729	10932598	YT521-B-like family
POPTR_0008s08030	scaffold_8	BM-5	4958616	4962815	YT521-B-like family
POPTR_0008s09960	scaffold_8	BM-5	6165862	6170987	YT521-B-like family
POPTR_0014s00320	scaffold_14	BM-7	130069	135049	YT521-B-like family
POPTR_0008s08560	scaffold_8	BM-5	5309627	5310812	ZF-HD protein dimerisation region
POPTR_0017s11900	scaffold_17	BM-8	11865882	11867237	ZF-HD protein dimerisation region
POPTR_0017s11920	scaffold_17	BM-8	11937716	11939836	ZF-HD protein dimerisation region
POPTR_0002s07810	scaffold_2	BM-2	5352353	5361959	Zinc finger C-x8-C-x5-C-x3-H type (and similar)
POPTR_0008s07980	scaffold_8	BM-5	4924692	4930532	Zinc finger C-x8-C-x5-C-x3-H type (and similar)
POPTR_0017s10830	scaffold_17	BM-8	10368702	10373251	Zinc finger C-x8-C-x5-C-x3-H type (and similar)
POPTR_0001s12770	scaffold_1	BM-1	9882278	9883712	Zinc finger, C2H2 type
POPTR_0001s15790	scaffold_1	BM-1	12613068	12614115	Zinc finger, C2H2 type
POPTR_0001s16080	scaffold_1	BM-1	12884464	12889594	Zinc finger, C2H2 type
POPTR_0002s08810	scaffold_2	BM-2	6192476	6194202	Zinc finger, C2H2 type
POPTR_0007s08920	scaffold_7	BM-4	8097775	8098807	Zinc finger, C2H2 type
POPTR_0008s05930	scaffold_8	BM-5	3493155	3494069	Zinc finger, C2H2 type
POPTR_0008s09410	scaffold_8	BM-5	5828107	5829858	Zinc finger, C2H2 type
POPTR_0001s12760	scaffold_1	BM-1	9879435	9879695	Zinc finger, C3HC4 type (RING finger)
POPTR_0001s12880	scaffold_1	BM-1	9997047	10000621	Zinc finger, C3HC4 type (RING finger)
POPTR_0001s14590	scaffold_1	BM-1	11431474	11434973	Zinc finger, C3HC4 type (RING finger)
POPTR_0001s15930	scaffold_1	BM-1	12783314	12784109	Zinc finger, C3HC4 type (RING finger)
POPTR_0001s16210	scaffold_1	BM-1	13026903	13028535	Zinc finger, C3HC4 type (RING finger)
POPTR_0002s08360	scaffold_2	BM-2	5825599	5826247	Zinc finger, C3HC4 type (RING finger)
POPTR_0002s08630	scaffold_2	BM-2	6036662	6037762	Zinc finger, C3HC4 type (RING finger)
POPTR_0005s24050	scaffold_5	BM-3	22711579	22716519	Zinc finger, C3HC4 type (RING finger)
POPTR_0007s06140	scaffold_7	BM-4	4287834	4288328	Zinc finger, C3HC4 type (RING finger)
POPTR_0007s06160	scaffold_7	BM-4	4300957	4308002	Zinc finger, C3HC4 type (RING finger)
POPTR_0007s06280	scaffold_7	BM-4	4436256	4436572	Zinc finger, C3HC4 type (RING finger)
POPTR_0007s06320	scaffold_7	BM-4	4477082	4477542	Zinc finger, C3HC4 type (RING finger)
POPTR_0007s07510	scaffold_7	BM-4	5884216	5885247	Zinc finger, C3HC4 type (RING finger)
POPTR_0008s05830	scaffold_8	BM-5	3404565	3406879	Zinc finger, C3HC4 type (RING finger)
POPTR_0008s06300	scaffold_8	BM-5	3727630	3731531	Zinc finger, C3HC4 type (RING finger)
POPTR_0008s07110	scaffold_8	BM-5	4310440	4310934	Zinc finger, C3HC4 type (RING finger)
POPTR_0008s08590	scaffold_8	BM-5	5322530	5326195	Zinc finger, C3HC4 type (RING finger)
POPTR_0008s08690	scaffold_8	BM-5	5369976	5371011	Zinc finger, C3HC4 type (RING finger)
POPTR_0013s01710	scaffold_13	BM-6	966786	973792	Zinc finger, C3HC4 type (RING finger)
POPTR_0013s02630	scaffold_13	BM-6	1563883	1567588	Zinc finger, C3HC4 type (RING finger)
POPTR_0013s02670	scaffold_13	BM-6	1584938	1586802	Zinc finger, C3HC4 type (RING finger)
POPTR_0013s03930	scaffold_13	BM-6	2576014	2581347	Zinc finger, C3HC4 type (RING finger)
POPTR_0017s06540	scaffold_17	BM-8	4979578	4982548	Zinc finger, C3HC4 type (RING finger)
POPTR_0017s06590	scaffold_17	BM-8	5002752	5004155	Zinc finger, C3HC4 type (RING finger)
POPTR_0017s10860	scaffold_17	BM-8	10397143	10398920	Zinc finger, C3HC4 type (RING finger)
POPTR_0001s15510	scaffold_1	BM-1	12346639	12349564	Zinc knuckle
POPTR_0001s15665	scaffold_1	BM-1	12490864	12496635	Zinc knuckle
POPTR_0007s07580	scaffold_7	BM-4	5932820	5933791	Zinc knuckle
POPTR_0007s08230	scaffold_7	BM-4	6825295	6825745	Zinc knuckle
POPTR_0007s08260	scaffold_7	BM-4	6844780	6846042	Zinc knuckle
POPTR_0007s08900	scaffold_7	BM-4	7983490	7985498	Zinc knuckle
POPTR_0013s04890	scaffold_13	BM-6	3406041	3406556	Zinc knuckle
POPTR_0017s08443	scaffold_17	BM-8	6988109	6989797	Zinc knuckle
POPTR_0017s09995	scaffold_17	BM-8	8808657	8810897	Zinc knuckle
POPTR_0017s10000	scaffold_17	BM-8	8814140	8817253	Zinc knuckle
POPTR_0001s14780	scaffold_1	BM-1	11632788	11633869	Zinc-finger double-stranded RNA-binding
POPTR_0005s23660	scaffold_5	BM-3	22380555	22385062	Zinc-finger double-stranded RNA-binding
POPTR_0005s24280	scaffold_5	BM-3	22885202	22885792	Zinc-finger double-stranded RNA-binding
POPTR_0005s24290	scaffold_5	BM-3	22891506	22892522	Zinc-finger double-stranded RNA-binding
POPTR_0013s01990	scaffold_13	BM-6	1147862	1150504	Zinc-finger double-stranded RNA-binding
POPTR_0017s12730	scaffold_17	BM-8	12901428	12904659	Zinc-finger double-stranded RNA-binding
POPTR_0017s12740	scaffold_17	BM-8	12912539	12914535	Zinc-finger double-stranded RNA-binding
POPTR_0001s12800	scaffold_1	BM-1	9932209	9935732	Zinc-finger of the MIZ type in Nse subunit
POPTR_0008s07160	scaffold_8	BM-5	4348042	4350097	Zinc-finger of the MIZ type in Nse subunit
POPTR_0001s16050	scaffold_1	BM-1	12853800	12862513	ZIP Zinc transporter
POPTR_0008s08260	scaffold_8	BM-5	5135356	5136981	ZIP Zinc transporter
POPTR_0001s13880	scaffold_1	BM-1	10939576	10943937	Zn-finger in Ran binding protein and others
POPTR_0001s17280	scaffold_1	BM-1	14100201	14101618	Zn-finger in Ran binding protein and others
POPTR_0013s02330	scaffold_13	BM-6	1391534	1397157	Zn-finger in Ran binding protein and others
